# Supplementary material for: Microtubule Inner Protein CFAP77 Contributes to Sperm Motility and Male Fertility in Mice
Source: Andrology. 2025 Nov 29;14(5):1240–8. doi: 10.1111/andr.70152 (PMC13002332; doi:10.1111/andr.70152)
Supplement: Supplementary file 2 — Table S1: The sequences of gRNAs and primers used in this study [file ANDR-14-1240-s004.xlsx]

## Sheet: Table S1
Table S1: The sequences of gRNAs and primers used in this study
Name	Sequence
gRNA1	acggtggtcgacatccgtac
gRNA2	gagtcttagcgagggctgac
KO1	CTCCGAAGAACTGGCGGGGT
KO2	GGTGCATTAGCAGTGAGGGCA
WT1	CAAGACTGGCCTTTCGGGTCTG
WT2	CCTTTGCTCGATGAGGGGTGG
