# Supplementary material for: Microtubule Inner Protein CFAP77 Contributes to Sperm Motility and Male Fertility in Mice
Source: Andrology. 2025 Nov 29;14(5):1240–8. doi: 10.1111/andr.70152 (PMC13002332; doi:10.1111/andr.70152)
Supplement: Supplementary file 3 — Table S2: Antibodies used in this study [file ANDR-14-1240-s005.xlsx]

## Sheet: Table S2
Table S2: Antibodies used in this study
Antigen	Origin	Identifier	Dilution for immunoblotting	Dilution for immunocytochemistry/immunohistochemistry
CFAP77	Atlas antibodies	HPA021329	1/500	1/100
Acetylated alpha-tubulin	Sigma-Aldrich	T7451	1/1000	1/500
ACTB	Abcam	ab6276	1/2000	-
AKAP3	Proteintech	13907-1-AP	1/1000	-
BASIGIN	Santa Cruz Biotechnology	sc-46700	1/500	-
IZUMO1	This lab	-	1/1000	-
RSPH9	Atlas antibodies	HPA031703	-	1/100
LRRC23	This lab	-	-	1/50
DNAI2	Proteintech	17533-1-AP	-	1/100
FLAG	Sigma-Aldrich	F1804	1/1000	-
HA	MBL	M180-3	1/1000	-
