# Supplementary material for: Microtubule Inner Protein CFAP77 Contributes to Sperm Motility and Male Fertility in Mice
Source: Andrology. 2025 Nov 29;14(5):1240–8. doi: 10.1111/andr.70152 (PMC13002332; doi:10.1111/andr.70152)
Supplement: Supplementary file 4 — Table S3: Immunoprecipitation‐mass spectrometry analysis of CFAP77 [file ANDR-14-1240-s002.xlsx]

## Sheet: Table S3
Table S3: Immunoprecipitation-mass spectrometry analysis of CFAP77
Protein name	Alternate ID	Log2fold-change	-Log10p-value
Heterogeneous nuclear ribonucleoproteins A2/B1 OS=Mus musculus OX=10090 GN=Hnrnpa2b1 PE=1 SV=2	HNRNPA2B1	-0.776	1.3098
Serine/arginine-rich splicing factor 9 OS=Mus musculus OX=10090 GN=Srsf9 PE=1 SV=1	SRSF9	-0.737	1.36653
ADP/ATP translocase 2 OS=Mus musculus OX=10090 GN=Slc25a5 PE=1 SV=3	SLC25A5	-0.911	1.63827
60S ribosomal protein L5 OS=Mus musculus OX=10090 GN=Rpl5 PE=1 SV=3	RPL5	-1.07	1.74473
Palmitoyl-protein thioesterase 1 OS=Mus musculus OX=10090 GN=Ppt1 PE=1 SV=2	PPT1	-1.17	2.00877
Heterogeneous nuclear ribonucleoprotein A/B OS=Mus musculus OX=10090 GN=Hnrnpab PE=1 SV=1	HNRNPAB	-1	1.74473
Cholesterol side-chain cleavage enzyme, mitochondrial OS=Mus musculus OX=10090 GN=Cyp11a1 PE=1 SV=1	CYP11A1	-1.061	1.38722
T-complex protein 1 subunit beta OS=Mus musculus OX=10090 GN=Cct2 PE=1 SV=4	CCT2	-1.091	1.30103
Y-box-binding protein 3 OS=Mus musculus OX=10090 GN=Ybx3 PE=1 SV=2	YBX3	-1.087	1.95861
Cysteine and glycine-rich protein 1 OS=Mus musculus OX=10090 GN=Csrp1 PE=1 SV=3	CSRP1	-1	2.00436
Dolichyl-diphosphooligosaccharide--protein glycosyltransferase 48 kDa subunit OS=Mus musculus OX=10090 GN=Ddost PE=1 SV=2	DDOST	-1.237	1.58503
Heat shock protein beta-1 OS=Mus musculus OX=10090 GN=Hspb1 PE=1 SV=3	HSPB1	-1.17	1.37675
Cullin-3 OS=Mus musculus OX=10090 GN=Cul3 PE=1 SV=1	CUL3	-1.181	1.67778
60S ribosomal protein L14 OS=Mus musculus OX=10090 GN=Rpl14 PE=2 SV=1	RPL14	-1.202	1.50864
Trifunctional enzyme subunit beta, mitochondrial OS=Mus musculus OX=10090 GN=Hadhb PE=1 SV=1	HADHB	-1.337	1.45593
40S ribosomal protein S20 OS=Mus musculus OX=10090 GN=Rps20 PE=1 SV=1	RPS20	-1.137	2.63827
Monocarboxylate transporter 1 OS=Mus musculus OX=10090 GN=Slc16a1 PE=1 SV=1	SLC16A1	-1.459	1.67778
GMP synthase (glutamine-hydrolyzing) OS=Mus musculus OX=10090 GN=Gmps PE=1 SV=1	GMPS	-1.716	1.45593
Eukaryotic translation initiation factor 3 subunit H OS=Mus musculus OX=10090 GN=Eif3h PE=2 SV=1	EIF3H	-1.415	1.3098
Sodium/potassium-transporting ATPase subunit alpha-4 OS=Mus musculus OX=10090 GN=Atp1a4 PE=1 SV=3	ATP1A4	-1.585	1.48149
Long-chain-fatty-acid--CoA ligase ACSBG1 OS=Mus musculus OX=10090 GN=Acsbg1 PE=1 SV=1	ACSBG1	-1.708	1.37675
Dolichyl-diphosphooligosaccharide--protein glycosyltransferase subunit 1 OS=Mus musculus OX=10090 GN=Rpn1 PE=2 SV=1	RPN1	-1.72	1.74473
Large proline-rich protein BAG6 OS=Mus musculus OX=10090 GN=Bag6 PE=1 SV=1	BAG6	-1.874	1.48149
Splicing factor 3A subunit 1 OS=Mus musculus OX=10090 GN=Sf3a1 PE=2 SV=1	SF3A1	-1.938	1.49485
DnaJ homolog subfamily B member 11 OS=Mus musculus OX=10090 GN=Dnajb11 PE=1 SV=1	DNAJB11	-1.7	1.4318
Betaine--homocysteine S-methyltransferase 1 OS=Mus musculus OX=10090 GN=Bhmt PE=1 SV=1	BHMT	-1.893	1.69897
Nuclear protein localization protein 4 homolog OS=Mus musculus OX=10090 GN=Nploc4 PE=1 SV=3	NPLOC4	-1.7	2.34679
Galectin-1 OS=Mus musculus OX=10090 GN=Lgals1 PE=1 SV=3	LGALS1	-1.737	1.92082
Exportin-2 OS=Mus musculus OX=10090 GN=Cse1l PE=1 SV=1	CSE1L	-1.907	1.85387
Aflatoxin B1 aldehyde reductase member 2 OS=Mus musculus OX=10090 GN=Akr7a2 PE=1 SV=3	AKR7A2	-1.874	1.36653
Sodium/potassium-transporting ATPase subunit alpha-1 OS=Mus musculus OX=10090 GN=Atp1a1 PE=1 SV=1	ATP1A1	-2.17	2.65758
EH domain-containing protein 1 OS=Mus musculus OX=10090 GN=Ehd1 PE=2 SV=1	EHD1	-2.17	1.72125
Peroxiredoxin-like 2A OS=Mus musculus OX=10090 GN=Prxl2a PE=1 SV=1	PRXL2A	-2.369	1.3279
SAR1A OS=Mus musculus OX=10090 GN=Sar1a PE=2 SV=1	SAR1A	-2.806	1.45593
Sideroflexin-3 OS=Mus musculus OX=10090 GN=Sfxn3 PE=1 SV=1	SFXN3	-2.737	2.67778
Alanine--tRNA ligase OS=Mus musculus OX=10090 GN=Aars PE=2 SV=1	AARS	-2.321	1.88606
3-oxoacyl-[acyl-carrier-protein] reductase OS=Mus musculus OX=10090 GN=Cbr4 PE=1 SV=2	CBR4	-2.321	1.88606
Mitochondrial amidoxime reducing component 2 OS=Mus musculus OX=10090 GN=Mtarc2 PE=1 SV=1	MTARC2	-2.321	1.88606
Dolichyl-diphosphooligosaccharide--protein glycotransferase OS=Mus musculus OX=10090 GN=Stt3b PE=1 SV=1	STT3B	-2.806	1.88606
Alpha-soluble NSF attachment protein OS=Mus musculus OX=10090 GN=Napa PE=2 SV=1	NAPA	-2.806	2.42022
1-acyl-sn-glycerol-3-phosphate acyltransferase delta OS=Mus musculus OX=10090 GN=Agpat4 PE=1 SV=1	AGPAT4	-2.806	1.33724
Fatty acid synthase (Fragment) OS=Mus musculus OX=10090 GN=Fasn PE=2 SV=1	FASN	-3.492	1.72125
Ras-related protein Rab-18 OS=Mus musculus OX=10090 GN=Rab18 PE=1 SV=2	RAB18	-3.169	1.88606
Cathepsin D OS=Mus musculus OX=10090 GN=Ctsd PE=1 SV=2	CTSD	-3.321	1.56864
Cytochrome b-c1 complex subunit 1, mitochondrial OS=Mus musculus OX=10090 GN=Uqcrc1 PE=2 SV=1	UQCRC1	-3.459	1.35655
Phenylalanine--tRNA ligase alpha subunit OS=Mus musculus OX=10090 GN=Farsa PE=1 SV=1	FARSA	-3.584	1.63827
ATP-citrate synthase OS=Mus musculus OX=10090 GN=Acly PE=2 SV=1	ACLY	-4.086	1.95861
Basigin (Fragment) OS=Mus musculus OX=10090 GN=Bsg PE=2 SV=1	BSG	-13.288	1.74473
Leucine--tRNA ligase OS=Mus musculus OX=10090 GN=Lars PE=2 SV=1	LARS	-12.773	1.55284
3-beta-hydroxysteroid-Delta(8),Delta(7)-isomerase OS=Mus musculus OX=10090 GN=Ebp PE=1 SV=3	EBP	-12.773	2.45593
Aldehyde dehydrogenase OS=Mus musculus OX=10090 GN=Aldh3a2 PE=1 SV=1	ALDH3A2	-13.288	1.74473
Translationally-controlled tumor protein OS=Mus musculus OX=10090 GN=Tpt1 PE=1 SV=1	TPT1	-12.551	1.49485
Cilia and flagella-associated protein 77 OS=Mus musculus OX=10090 GN=Cfap77 PE=1 SV=1	CFAP77	13.966	1.56864
Coiled-coil domain-containing protein 105 OS=Mus musculus OX=10090 GN=Ccdc105 PE=1 SV=3	CCDC105	14.136	3.60206
Testis, prostate and placenta-expressed protein OS=Mus musculus OX=10090 GN=Tepp PE=2 SV=1	TEPP	12.288	1.56864
Galectin (Fragment) OS=Mus musculus OX=10090 GN=Lgals8 PE=2 SV=1	LGALS8	12.551	1.76955
Casein kinase I isoform gamma-3 OS=Mus musculus OX=10090 GN=Csnk1g3 PE=1 SV=2	CSNK1G3	12.551	1.39794
Centromere protein J OS=Mus musculus OX=10090 GN=Cenpj PE=2 SV=2	CENPJ	11.966	2.14267
Epsin-1 OS=Mus musculus OX=10090 GN=Epn1 PE=1 SV=3	EPN1	11.966	2.14267
Coiled-coil domain-containing protein 54 OS=Mus musculus OX=10090 GN=Ccdc54 PE=2 SV=1	CCDC54	3.458	1.45593
Prion protein readthrough transcript OS=Mus musculus OX=10090 GN=Prn PE=3 SV=1	PRN	2.999	1.95861
Cilia- and flagella-associated protein 45 OS=Mus musculus OX=10090 GN=Cfap45 PE=1 SV=1	CFAP45	2.999	1.58503
FK506-binding protein 15 OS=Mus musculus OX=10090 GN=Fkbp15 PE=1 SV=2	FKBP15	3.058	1.69897
AW555464 protein OS=Mus musculus OX=10090 GN=Cep170b PE=1 SV=1	CEP170B	3	1.31876
Protein FAM98B OS=Mus musculus OX=10090 GN=Fam98b PE=1 SV=1	FAM98B	2.321	1.55284
RIKEN cDNA 1700019N19 gene OS=Mus musculus OX=10090 GN=1700019N19Rik PE=1 SV=1	1700019N19RIK	2.321	1.55284
Angiomotin-like protein 1 OS=Mus musculus OX=10090 GN=Amotl1 PE=1 SV=1	AMOTL1	2.169	1.79588
RNA helicase OS=Mus musculus OX=10090 GN=Mov10 PE=1 SV=2	MOV10	2.663	1.38722
Spermatogenesis-associated protein 19 OS=Mus musculus OX=10090 GN=Spata19 PE=4 SV=1	SPATA19	2.459	1.33724
Radial spoke head protein 9 homolog OS=Mus musculus OX=10090 GN=Rsph9 PE=1 SV=1	RSPH9	2.459	1.33724
Serine protease 46 OS=Mus musculus OX=10090 GN=Prss46 PE=1 SV=2	PRSS46	1.907	1.67778
Pericentrin OS=Mus musculus OX=10090 GN=Pcnt PE=1 SV=2	PCNT	2.099	1.30103
Myosin regulatory light chain 10 OS=Mus musculus OX=10090 GN=Myl10 PE=1 SV=1	MYL10	2.222	1.4318
Myosin light chain 4 OS=Mus musculus OX=10090 GN=Myl4 PE=1 SV=3	MYL4	1.861	2.16749
F-box only protein 30 OS=Mus musculus OX=10090 GN=Fbxo30 PE=1 SV=2	FBXO30	1.585	1.76955
Afadin- and alpha-actinin-binding protein OS=Mus musculus OX=10090 GN=Ssx2ip PE=1 SV=1	SSX2IP	1.652	1.34679
Spermatid-specific manchette-related protein 1 OS=Mus musculus OX=10090 GN=Smrp1 PE=1 SV=1	SMRP1	1.523	1.40894
Tropomodulin-2 OS=Mus musculus OX=10090 GN=Tmod2 PE=1 SV=2	TMOD2	1.527	1.48149
RIKEN cDNA 2410002F23 gene OS=Mus musculus OX=10090 GN=2410002F23Rik PE=1 SV=1	2410002F23RIK	1.392	1.49485
Myosin light chain 4 (Fragment) OS=Mus musculus OX=10090 GN=Myl4 PE=1 SV=8	MYL4	1.444	1.4318
Toll-interacting protein OS=Mus musculus OX=10090 GN=Tollip PE=1 SV=1	TOLLIP	1.392	1.39794
Myosin-14 OS=Mus musculus OX=10090 GN=Myh14 PE=1 SV=1	MYH14	1.376	1.37675
40S ribosomal protein S15a OS=Mus musculus OX=10090 GN=Rps15a PE=1 SV=2	RPS15A	0.502	1.65758
Dedicator of cytokinesis protein 9 OS=Mus musculus OX=10090 GN=Dock9 PE=1 SV=1	DOCK9	15.61	0.431798
Tight junction protein ZO-1 (Fragment) OS=Mus musculus OX=10090 GN=Tjp1 PE=1 SV=1	TJP1	14.425	0.920819
Spectrin alpha chain, erythrocytic 1 OS=Mus musculus OX=10090 GN=Spta1 PE=1 SV=3	SPTA1	14.489	0.853872
Laminin subunit alpha-1 OS=Mus musculus OX=10090 GN=Lama1 PE=1 SV=2	LAMA1	14.666	0.823909
Nidogen-1 OS=Mus musculus OX=10090 GN=Nid1 PE=1 SV=2	NID1	14.425	1.00436
Guanine nucleotide-binding protein G(i) subunit alpha-3 OS=Mus musculus OX=10090 GN=Gnai3 PE=1 SV=3	GNAI3	12.966	0.886057
Laminin subunit gamma-1 OS=Mus musculus OX=10090 GN=Lamc1 PE=1 SV=1	LAMC1	14.136	0.958607
Major vault protein OS=Mus musculus OX=10090 GN=Mvp PE=1 SV=1	MVP	13.873	0.468521
CLIP-associating protein 2 OS=Mus musculus OX=10090 GN=Clasp2 PE=1 SV=1	CLASP2	12.288	0.886057
Laminin subunit alpha-2 OS=Mus musculus OX=10090 GN=Lama2 PE=1 SV=2	LAMA2	12.966	0.920819
Spermatogenesis-associated protein 1 OS=Mus musculus OX=10090 GN=Spata1 PE=1 SV=1	SPATA1	12.966	1.04096
Protein TANC2 OS=Mus musculus OX=10090 GN=Tanc2 PE=1 SV=1	TANC2	12.773	0.920819
Coiled-coil domain-containing protein 87 OS=Mus musculus OX=10090 GN=Ccdc87 PE=1 SV=2	CCDC87	12.966	0.721246
Baculoviral IAP repeat-containing protein 2 OS=Mus musculus OX=10090 GN=Birc2 PE=1 SV=1	BIRC2	13.136	0.920819
AHNAK (Fragment) OS=Mus musculus OX=10090 GN=Ahnak PE=4 SV=1	AHNAK	11.551	0.431798
Developmentally-regulated GTP-binding protein 1 OS=Mus musculus OX=10090 GN=Drg1 PE=1 SV=1	DRG1	12.288	0.79588
Collagen alpha-4(VI) chain OS=Mus musculus OX=10090 GN=Col6a4 PE=1 SV=2	COL6A4	12.551	0.619789
Ortholog of human amyotrophic lateral sclerosis 2 (Juvenile) chromosome region, candidate 19 (ALS2CR19) OS=Mus musculus OX=10090 GN=Pard3b PE=1 SV=1	PARD3B	12.288	0.886057
Actin-related protein 2/3 complex subunit 1A OS=Mus musculus OX=10090 GN=Arpc1a PE=1 SV=1	ARPC1A	12.288	0.79588
Gasdermin-E OS=Mus musculus OX=10090 GN=Gsdme PE=1 SV=2	GSDME	12.773	0.920819
Nidogen-2 OS=Mus musculus OX=10090 GN=Nid2 PE=1 SV=2	NID2	13.136	0.920819
Paraneoplastic antigen-like protein 5 OS=Mus musculus OX=10090 GN=Pnma5 PE=1 SV=2	PNMA5	11.966	0.431798
Rho GTPase-activating protein 29 OS=Mus musculus OX=10090 GN=Arhgap29 PE=1 SV=1	ARHGAP29	10.967	0.431798
Coiled-coil domain-containing 185 OS=Mus musculus OX=10090 GN=Ccdc185 PE=2 SV=1	CCDC185	11.551	0.79588
X-ray radiation resistance-associated protein 1 OS=Mus musculus OX=10090 GN=Xrra1 PE=2 SV=1	XRRA1	12.551	0.853872
Acyl-coenzyme A thioesterase 8 OS=Mus musculus OX=10090 GN=Acot8 PE=1 SV=1	ACOT8	12.551	0.619789
DUF4745 domain-containing protein OS=Mus musculus OX=10090 GN=Garre1 PE=2 SV=1	GARRE1	12.288	0.431798
Cleavage and polyadenylation specific factor 3 OS=Mus musculus OX=10090 GN=Cpsf3 PE=2 SV=1	CPSF3	11.966	0.920819
Mothers against decapentaplegic homolog 3 OS=Mus musculus OX=10090 GN=Smad3 PE=1 SV=2	SMAD3	11.966	0.920819
Trafficking protein particle complex subunit 5 OS=Mus musculus OX=10090 GN=Trappc5 PE=1 SV=1	TRAPPC5	11.966	0.886057
Histone RNA hairpin-binding protein OS=Mus musculus OX=10090 GN=Slbp PE=1 SV=1	SLBP	11.966	0.431798
Actin-related protein T2 OS=Mus musculus OX=10090 GN=Actrt2 PE=2 SV=1	ACTRT2	11.551	0.69897
CAP-Gly domain-containing linker protein 1 (Fragment) OS=Mus musculus OX=10090 GN=Clip1 PE=1 SV=1	CLIP1	11.966	0.431798
TNF receptor-associated factor 2 OS=Mus musculus OX=10090 GN=Traf2 PE=1 SV=1	TRAF2	12.773	0.69897
Huntingtin-interacting protein 1 OS=Mus musculus OX=10090 GN=Hip1 PE=1 SV=2	HIP1	10.967	0.431798
EMILIN-1 OS=Mus musculus OX=10090 GN=Emilin1 PE=2 SV=1	EMILIN1	13.288	0.431798
Serine-rich coiled-coil domain-containing protein 2 OS=Mus musculus OX=10090 GN=Ccser2 PE=1 SV=1	CCSER2	11.551	0.69897
A-kinase anchor protein 13 OS=Mus musculus OX=10090 GN=Akap13 PE=1 SV=1	AKAP13	10.967	0.431798
General transcription factor IIE subunit 2 OS=Mus musculus OX=10090 GN=Gtf2e2 PE=1 SV=2	GTF2E2	11.551	0.677781
Cullin-9 OS=Mus musculus OX=10090 GN=Cul9 PE=1 SV=1	CUL9	11.551	0.79588
Cytochrome c oxidase subunit 5B, mitochondrial OS=Mus musculus OX=10090 GN=Cox5b PE=1 SV=1	COX5B	10.967	0.431798
Protein argonaute-2 OS=Mus musculus OX=10090 GN=Ago2 PE=1 SV=3	AGO2	12.551	0.721246
F-BAR domain only protein 2 OS=Mus musculus OX=10090 GN=Fcho2 PE=1 SV=1	FCHO2	11.966	0.431798
ATPase PAAT OS=Mus musculus OX=10090 GN=Paat PE=2 SV=1	PAAT	12.551	0.431798
Cilia- and flagella-associated protein 43 OS=Mus musculus OX=10090 GN=Cfap43 PE=1 SV=1	CFAP43	11.551	0.677781
Cytosolic carboxypeptidase 2 OS=Mus musculus OX=10090 GN=Agbl2 PE=1 SV=1	AGBL2	11.966	0.619789
Protein kinase C OS=Mus musculus OX=10090 GN=Prkci PE=2 SV=1	PRKCI	11.966	0.920819
Testis expressed gene 9 OS=Mus musculus OX=10090 GN=Tex9 PE=2 SV=1	TEX9	11.551	0.677781
Tr-type G domain-containing protein OS=Mus musculus OX=10090 GN=Eefsec PE=2 SV=1	EEFSEC	11.966	0.920819
Semaphorin-7A OS=Mus musculus OX=10090 GN=Sema7a PE=1 SV=1	SEMA7A	11.966	0.886057
Ccdc45 protein OS=Mus musculus OX=10090 GN=Cep95 PE=1 SV=1	CEP95	11.551	0.677781
V-type proton ATPase 116 kDa subunit a 2 OS=Mus musculus OX=10090 GN=Atp6v0a2 PE=1 SV=2	ATP6V0A2	11.966	0.886057
Protein EFR3 homolog A OS=Mus musculus OX=10090 GN=Efr3a PE=1 SV=1	EFR3A	11.966	0.886057
ATPase WRNIP1 OS=Mus musculus OX=10090 GN=Wrnip1 PE=1 SV=2	WRNIP1	11.551	0.79588
Testis specific expressed protein 7 OS=Mus musculus OX=10090 GN=Tex43 PE=1 SV=1	TEX43	11.966	0.886057
Copine-3 OS=Mus musculus OX=10090 GN=Cpne3 PE=2 SV=1	CPNE3	11.551	0.677781
Ig heavy chain V region 3 OS=Mus musculus OX=10090 GN=Ighv1-61 PE=1 SV=1	IGHV1-61	12.551	0.769551
Ceruloplasmin OS=Mus musculus OX=10090 GN=Cp PE=1 SV=1	CP	11.551	0.431798
t-SNARE coiled-coil homology domain-containing protein OS=Mus musculus OX=10090 GN=Stx12 PE=2 SV=1	STX12	11.966	0.431798
DnaJ homolog subfamily B member 9 OS=Mus musculus OX=10090 GN=Dnajb9 PE=1 SV=2	DNAJB9	11.551	0.79588
Phosphoinositide phospholipase C (Fragment) OS=Mus musculus OX=10090 GN=Plcb4 PE=1 SV=1	PLCB4	11.551	0.79588
Guanine nucleotide-binding protein subunit alpha-14 OS=Mus musculus OX=10090 GN=Gna14 PE=1 SV=2	GNA14	11.551	0.920819
NFX-like protein OS=Mus musculus OX=10090 GN=1700019M22Rik PE=2 SV=1	1700019M22RIK	11.966	0.886057
Fibulin-5 OS=Mus musculus OX=10090 GN=Fbln5 PE=1 SV=1	FBLN5	12.551	0.552842
HECT-type E3 ubiquitin transferase (Fragment) OS=Mus musculus OX=10090 GN=Itch PE=2 SV=1	ITCH	11.551	0.79588
RalA binding protein 1 OS=Mus musculus OX=10090 GN=Ralbp1 PE=2 SV=1	RALBP1	10.967	0.431798
Caveolin (Fragment) OS=Mus musculus OX=10090 PE=3 SV=1		11.551	0.431798
General transcription factor 3C polypeptide 1 OS=Mus musculus OX=10090 GN=Gtf3c1 PE=1 SV=1	GTF3C1	10.967	0.431798
Death-inducer obliterator 1 OS=Mus musculus OX=10090 GN=Dido1 PE=1 SV=4	DIDO1	10.967	0.431798
COP9 signalosome complex subunit 5 OS=Mus musculus OX=10090 GN=Cops5 PE=1 SV=3	COPS5	11.551	0.79588
Predicted gene 4779 OS=Mus musculus OX=10090 GN=Gm4779 PE=1 SV=1	GM4779	10.967	0.431798
Family with sequence similarity 81, member B OS=Mus musculus OX=10090 GN=Fam81b PE=1 SV=1	FAM81B	11.966	0.920819
Death domain-associated protein 6 OS=Mus musculus OX=10090 GN=Daxx PE=2 SV=1	DAXX	11.966	0.920819
Elongator complex protein 3 OS=Mus musculus OX=10090 GN=Elp3 PE=1 SV=1	ELP3	11.551	0.79588
Peroxisomal membrane protein 11C OS=Mus musculus OX=10090 GN=Pex11g PE=1 SV=2	PEX11G	10.967	0.431798
Nucleolar GTP-binding protein 2 OS=Mus musculus OX=10090 GN=Gnl2 PE=2 SV=1	GNL2	10.967	0.431798
Sorting nexin-33 OS=Mus musculus OX=10090 GN=Snx33 PE=1 SV=1	SNX33	10.967	0.431798
Coiled-coil domain-containing 152 OS=Mus musculus OX=10090 GN=Ccdc152 PE=4 SV=1	CCDC152	10.967	0.431798
Collagen alpha-4(IV) chain OS=Mus musculus OX=10090 GN=Col4a4 PE=1 SV=1	COL4A4	12.288	0.431798
FERM domain-containing protein 4A OS=Mus musculus OX=10090 GN=Frmd4a PE=1 SV=1	FRMD4A	11.551	0.431798
Centrosomal protein 192 OS=Mus musculus OX=10090 GN=Cep192 PE=1 SV=1	CEP192	11.551	0.431798
Kinesin-like protein KIF11 OS=Mus musculus OX=10090 GN=Kif11 PE=1 SV=1	KIF11	10.967	0.431798
CD109 antigen OS=Mus musculus OX=10090 GN=Cd109 PE=1 SV=1	CD109	11.551	0.79588
Agrin OS=Mus musculus OX=10090 GN=Agrn PE=1 SV=1	AGRN	10.967	0.431798
Tubulointerstitial nephritis antigen-like OS=Mus musculus OX=10090 GN=Tinagl1 PE=1 SV=1	TINAGL1	10.967	0.431798
Axin-1 OS=Mus musculus OX=10090 GN=Axin1 PE=1 SV=1	AXIN1	10.967	0.431798
Epidermal growth factor receptor substrate 15-like 1 OS=Mus musculus OX=10090 GN=Eps15l1 PE=1 SV=3	EPS15L1	10.967	0.431798
Epsin-2 OS=Mus musculus OX=10090 GN=Epn2 PE=1 SV=1	EPN2	10.967	0.431798
Protein kinase domain-containing protein OS=Mus musculus OX=10090 GN=Vrk3 PE=1 SV=1	VRK3	10.967	0.431798
Peroxisomal targeting signal 1 receptor OS=Mus musculus OX=10090 GN=Pex5 PE=1 SV=1	PEX5	10.967	0.431798
Protein unc-45 homolog A OS=Mus musculus OX=10090 GN=Unc45a PE=1 SV=1	UNC45A	10.967	0.431798
Dynein regulatory complex subunit 3 OS=Mus musculus OX=10090 GN=Drc3 PE=1 SV=1	DRC3	10.967	0.431798
Nuclear protein MDM1 OS=Mus musculus OX=10090 GN=Mdm1 PE=1 SV=1	MDM1	10.967	0.431798
Serine protease 52 OS=Mus musculus OX=10090 GN=Prss52 PE=2 SV=2	PRSS52	10.967	0.431798
Coiled-coil domain-containing protein 15 OS=Mus musculus OX=10090 GN=Ccdc15 PE=2 SV=2	CCDC15	10.967	0.431798
Coiled-coil domain-containing protein 187 OS=Mus musculus OX=10090 GN=Ccdc187 PE=2 SV=1	CCDC187	10.967	0.431798
Protein Shroom2 OS=Mus musculus OX=10090 GN=Shroom2 PE=1 SV=1	SHROOM2	10.967	0.431798
Protein STPG3 OS=Mus musculus OX=10090 GN=Stpg3 PE=2 SV=1	STPG3	10.967	0.431798
Uncharacterized protein C1orf50 homolog OS=Mus musculus OX=10090 PE=1 SV=1		4.391	1.07058
General transcription factor IIE subunit 1 OS=Mus musculus OX=10090 GN=Gtf2e1 PE=1 SV=1	GTF2E1	3.169	0.537602
Centrosome and spindle pole associated protein 1 OS=Mus musculus OX=10090 GN=Cspp1 PE=1 SV=2	CSPP1	3.087	0.79588
Cyclin-G-associated kinase OS=Mus musculus OX=10090 GN=Gak PE=1 SV=2	GAK	2.999	0.455932
V-type proton ATPase subunit S1 OS=Mus musculus OX=10090 GN=Atp6ap1 PE=2 SV=1	ATP6AP1	2.999	0.769551
Glypican-4 OS=Mus musculus OX=10090 GN=Gpc4 PE=1 SV=2	GPC4	2.806	0.455932
TBC1 domain family member 21 OS=Mus musculus OX=10090 GN=Tbc1d21 PE=1 SV=1	TBC1D21	2.806	0.79588
Rho GTPase-activating protein 20 OS=Mus musculus OX=10090 GN=Arhgap20 PE=1 SV=1	ARHGAP20	2.806	0.79588
A disintegrin and metallopeptidase domain 6 OS=Mus musculus OX=10090 GN=Adam6a PE=1 SV=1	ADAM6A	2.584	0.721246
Tyrosine-protein phosphatase non-receptor type 13 OS=Mus musculus OX=10090 GN=Ptpn13 PE=1 SV=1	PTPN13	2.907	0.958607
V-type proton ATPase subunit d 1 OS=Mus musculus OX=10090 GN=Atp6v0d1 PE=1 SV=2	ATP6V0D1	2.584	1.12494
A disintegrin and metallopeptidase domain 3 OS=Mus musculus OX=10090 GN=Adam3 PE=1 SV=1	ADAM3	3.321	0.657577
Deuterosome assembly protein 1 OS=Mus musculus OX=10090 GN=Deup1 PE=1 SV=3	DEUP1	2.584	0.455932
Formin-like protein 2 OS=Mus musculus OX=10090 GN=Fmnl2 PE=1 SV=2	FMNL2	2.584	0.455932
Serine protease 55 OS=Mus musculus OX=10090 GN=Prss55 PE=1 SV=2	PRSS55	2.584	0.60206
GTPase-activating protein for Cdc42 and Rac1 OS=Mus musculus OX=10090 GN=Arhgap32 PE=2 SV=1	ARHGAP32	2.321	0.744727
Programmed cell death protein 6 OS=Mus musculus OX=10090 GN=Pdcd6 PE=1 SV=2	PDCD6	2.321	0.744727
Calmodulin-regulated spectrin-associated protein 3 OS=Mus musculus OX=10090 GN=Camsap3 PE=1 SV=1	CAMSAP3	2.321	0.744727
Poly(ADP-ribose) glycohydrolase OS=Mus musculus OX=10090 GN=Parg PE=1 SV=2	PARG	2.321	0.744727
Programmed cell death protein 10 OS=Mus musculus OX=10090 GN=Pdcd10 PE=1 SV=1	PDCD10	2.321	0.744727
Synaptopodin OS=Mus musculus OX=10090 GN=Synpo PE=2 SV=1	SYNPO	2.807	0.744727
Serine/arginine repetitive matrix protein 2 OS=Mus musculus OX=10090 GN=Srrm2 PE=1 SV=3	SRRM2	2.321	0.886057
RalBP1-associated Eps domain-containing protein 1 OS=Mus musculus OX=10090 GN=Reps1 PE=1 SV=2	REPS1	2.321	0.886057
Lmo7 protein OS=Mus musculus OX=10090 GN=Lmo7 PE=2 SV=1	LMO7	2.459	0.744727
Armadillo repeat-containing protein 12 OS=Mus musculus OX=10090 GN=Armc12 PE=4 SV=1	ARMC12	2.459	0.744727
Histone H1.1 OS=Mus musculus OX=10090 GN=H1-1 PE=1 SV=2	H1-1	2.321	0.455932
1-phosphatidylinositol 4,5-bisphosphate phosphodiesterase delta-3 OS=Mus musculus OX=10090 GN=Plcd3 PE=1 SV=2	PLCD3	2.321	0.455932
Exopolyphosphatase PRUNE1 OS=Mus musculus OX=10090 GN=Prune1 PE=1 SV=1	PRUNE1	2.321	0.455932
Rhpn2 protein OS=Mus musculus OX=10090 GN=Rhpn2 PE=2 SV=1	RHPN2	2.807	0.619789
RNA-binding motif protein 6 OS=Mus musculus OX=10090 GN=Rbm6 PE=1 SV=1	RBM6	2.321	0.619789
MAP/microtubule affinity-regulating kinase 4 OS=Mus musculus OX=10090 GN=Mark4 PE=1 SV=1	MARK4	2.321	0.721246
MKIAA0044 protein (Fragment) OS=Mus musculus OX=10090 GN=Ppp2r5c PE=2 SV=1	PPP2R5C	1.999	0.721246
E3 ubiquitin-protein ligase CCNB1IP1 OS=Mus musculus OX=10090 GN=Ccnb1ip1 PE=1 SV=1	CCNB1IP1	1.999	0.721246
Centrosomal protein of 120 kDa OS=Mus musculus OX=10090 GN=Cep120 PE=1 SV=1	CEP120	1.999	0.721246
Transmembrane protease serine 12 OS=Mus musculus OX=10090 GN=Tmprss12 PE=1 SV=1	TMPRSS12	2.321	0.468521
THO complex subunit 2 OS=Mus musculus OX=10090 GN=Thoc2 PE=1 SV=1	THOC2	2.321	0.468521
Microtubule cross-linking factor 1 OS=Mus musculus OX=10090 GN=Mtcl1 PE=1 SV=1	MTCL1	2.392	0.69897
V-type proton ATPase subunit C OS=Mus musculus OX=10090 GN=Atp6v1c1 PE=2 SV=1	ATP6V1C1	2.169	1.07058
Disabled homolog 2 OS=Mus musculus OX=10090 GN=Dab2 PE=1 SV=1	DAB2	2.584	0.522879
V-type proton ATPase subunit a OS=Mus musculus OX=10090 GN=Atp6v0a1 PE=1 SV=1	ATP6V0A1	2.322	1.11919
Tripartite motif-containing 80 OS=Mus musculus OX=10090 GN=Trim80 PE=2 SV=1	TRIM80	2.322	1.25181
Catenin alpha-1 OS=Mus musculus OX=10090 GN=Ctnna1 PE=1 SV=1	CTNNA1	2.263	0.958607
RIKEN cDNA 1700010I14 gene (Fragment) OS=Mus musculus OX=10090 GN=1700010I14Rik PE=4 SV=1	1700010I14RIK	2.502	1.25181
Serine/arginine repetitive matrix protein 1 OS=Mus musculus OX=10090 GN=Srrm1 PE=1 SV=1	SRRM1	2.115	0.721246
Arginine and glutamate-rich protein 1 OS=Mus musculus OX=10090 GN=Arglu1 PE=1 SV=2	ARGLU1	1.999	0.823909
CAP-Gly domain-containing linker protein 1 OS=Mus musculus OX=10090 GN=Clip1 PE=1 SV=1	CLIP1	1.999	0.468521
RBR-type E3 ubiquitin transferase OS=Mus musculus OX=10090 GN=Ankib1 PE=2 SV=1	ANKIB1	1.999	0.468521
Barrier-to-autointegration factor OS=Mus musculus OX=10090 GN=Banf1 PE=1 SV=1	BANF1	1.999	0.468521
Tetratricopeptide repeat protein 7B OS=Mus musculus OX=10090 GN=Ttc7b PE=1 SV=1	TTC7B	1.999	0.468521
Tetratricopeptide repeat protein 30A2 OS=Mus musculus OX=10090 GN=Ttc30a2 PE=1 SV=1	TTC30A2	1.999	0.552842
Protein chibby homolog 1 OS=Mus musculus OX=10090 GN=Cby1 PE=1 SV=1	CBY1	1.999	0.552842
Smoothelin OS=Mus musculus OX=10090 GN=Smtn PE=1 SV=2	SMTN	1.999	0.638272
E3 ubiquitin ligase TRIM40 OS=Mus musculus OX=10090 GN=Trim40 PE=2 SV=1	TRIM40	1.999	0.638272
C2 domain-containing protein 3 OS=Mus musculus OX=10090 GN=C2cd3 PE=1 SV=3	C2CD3	1.999	0.638272
Extended synaptotagmin-3 OS=Mus musculus OX=10090 GN=Esyt3 PE=2 SV=2	ESYT3	1.999	0.638272
CREB-regulated transcription coactivator 3 OS=Mus musculus OX=10090 GN=Crtc3 PE=1 SV=2	CRTC3	1.999	0.638272
G-protein coupled receptor-associated sorting protein 2 OS=Mus musculus OX=10090 GN=Gprasp2 PE=1 SV=2	GPRASP2	1.999	0.638272
RING-type E3 ubiquitin-protein ligase PPIL2 OS=Mus musculus OX=10090 GN=Ppil2 PE=1 SV=2	PPIL2	1.999	0.638272
Serine protease 44 OS=Mus musculus OX=10090 GN=Prss44 PE=2 SV=1	PRSS44	1.999	0.638272
RNA-binding protein 44 OS=Mus musculus OX=10090 GN=Rbm44 PE=1 SV=1	RBM44	2.201	0.677781
Trafficking protein particle complex subunit OS=Mus musculus OX=10090 GN=Trappc1 PE=1 SV=1	TRAPPC1	1.999	0.657577
YTH domain-containing family protein 2 OS=Mus musculus OX=10090 GN=Ythdf2 PE=1 SV=1	YTHDF2	1.999	0.657577
Tripartite motif-containing protein 42 OS=Mus musculus OX=10090 GN=Trim42 PE=2 SV=2	TRIM42	1.999	0.657577
Trafficking protein particle complex subunit 6B OS=Mus musculus OX=10090 GN=Trappc6b PE=1 SV=1	TRAPPC6B	1.999	0.468521
Dynein axonemal intermediate chain 2 OS=Mus musculus OX=10090 GN=Dnai2 PE=1 SV=2	DNAI2	1.999	0.468521
60S ribosomal export protein NMD3 OS=Mus musculus OX=10090 GN=Nmd3 PE=1 SV=1	NMD3	1.999	0.468521
Coiled-coil domain-containing protein 18 OS=Mus musculus OX=10090 GN=Ccdc18 PE=1 SV=1	CCDC18	2.248	0.744727
Tax1-binding protein 1 homolog OS=Mus musculus OX=10090 GN=Tax1bp1 PE=1 SV=2	TAX1BP1	2.248	0.769551
Calcium-binding and coiled-coil domain-containing protein 1 (Fragment) OS=Mus musculus OX=10090 GN=Calcoco1 PE=1 SV=1	CALCOCO1	2.322	0.744727
Alkaline phosphatase OS=Mus musculus OX=10090 GN=Alpl PE=2 SV=1	ALPL	2.322	0.853872
Ly6/PLAUR domain-containing 11 OS=Mus musculus OX=10090 GN=Lypd11 PE=1 SV=1	LYPD11	1.807	1
Ankyrin repeat domain-containing protein 13A OS=Mus musculus OX=10090 GN=Ankrd13a PE=2 SV=1	ANKRD13A	2.222	0.657577
Outer dense fiber protein 3 OS=Mus musculus OX=10090 GN=Odf3 PE=1 SV=2	ODF3	2.459	1.30103
Cadherin-2 OS=Mus musculus OX=10090 GN=Cdh2 PE=1 SV=1	CDH2	2.459	0.468521
Pleckstrin homology domain-containing family G member 5 OS=Mus musculus OX=10090 GN=Plekhg5 PE=1 SV=1	PLEKHG5	2.17	0.677781
Coiled-coil domain-containing protein 115 OS=Mus musculus OX=10090 GN=Ccdc115 PE=1 SV=1	CCDC115	1.999	1.26761
Ppfia1 protein OS=Mus musculus OX=10090 GN=Ppfia1 PE=1 SV=1	PPFIA1	2.321	0.886057
Tubulin polyglutamylase TTLL5 OS=Mus musculus OX=10090 GN=Ttll5 PE=1 SV=3	TTLL5	2	0.886057
DENN domain-containing protein 1A OS=Mus musculus OX=10090 GN=Dennd1a PE=1 SV=2	DENND1A	2.321	0.522879
DnaJ homolog subfamily C member 11 OS=Mus musculus OX=10090 GN=Dnajc11 PE=1 SV=2	DNAJC11	2.321	0.585027
Guanine nucleotide-binding protein subunit gamma (Fragment) OS=Mus musculus OX=10090 GN=Gng12 PE=1 SV=1	GNG12	2.584	1
Protein Hook homolog 1 OS=Mus musculus OX=10090 GN=Hook1 PE=1 SV=2	HOOK1	1.807	0.79588
Testin OS=Mus musculus OX=10090 GN=Tesl1 PE=1 SV=1	TESL1	2.321	0.408935
PDZ domain-containing protein GIPC1 OS=Mus musculus OX=10090 GN=Gipc1 PE=1 SV=1	GIPC1	2	0.721246
Uncharacterized protein C7orf31 homolog OS=Mus musculus OX=10090 PE=2 SV=1		2.087	1.13668
5'-nucleotidase OS=Mus musculus OX=10090 GN=Nt5e PE=1 SV=1	NT5E	2	0.69897
Protein WWC2 OS=Mus musculus OX=10090 GN=Wwc2 PE=1 SV=1	WWC2	2	1.25181
Endosome-associated-trafficking regulator 1 OS=Mus musculus OX=10090 GN=Entr1 PE=1 SV=1	ENTR1	2.321	0.920819
Drebrin OS=Mus musculus OX=10090 GN=Dbn1 PE=1 SV=1	DBN1	2	1
Large subunit GTPase 1 homolog OS=Mus musculus OX=10090 GN=Lsg1 PE=1 SV=2	LSG1	2.321	0.958607
V-type proton ATPase proteolipid subunit OS=Mus musculus OX=10090 GN=Atp6v0c PE=1 SV=1	ATP6V0C	1.584	1.29243
RNA-binding protein Musashi homolog 1 OS=Mus musculus OX=10090 GN=Msi1 PE=1 SV=1	MSI1	1.807	0.455932
Predicted gene 8879 OS=Mus musculus OX=10090 GN=Gm8879 PE=4 SV=2	GM8879	1.584	0.455932
Ribosome assembly factor mrt4 OS=Mus musculus OX=10090 GN=Mrto4 PE=1 SV=1	MRTO4	1.584	0.455932
Regulator of microtubule dynamics protein 2 OS=Mus musculus OX=10090 GN=Rmdn2 PE=1 SV=1	RMDN2	2.169	0.522879
Coiled-coil domain-containing protein 183 OS=Mus musculus OX=10090 GN=Ccdc183 PE=2 SV=1	CCDC183	1.584	0.552842
GATOR complex protein MIOS OS=Mus musculus OX=10090 GN=Mios PE=1 SV=2	MIOS	1.584	0.552842
Kelch-like ECH-associated protein 1 OS=Mus musculus OX=10090 GN=Keap1 PE=1 SV=1	KEAP1	1.584	0.552842
RING-type E3 ubiquitin transferase OS=Mus musculus OX=10090 GN=Mib1 PE=2 SV=1	MIB1	1.999	0.60206
Actin-related protein 2/3 complex subunit 5 OS=Mus musculus OX=10090 GN=Arpc5 PE=2 SV=1	ARPC5	1.999	0.60206
Proteasome activator complex subunit 4 OS=Mus musculus OX=10090 GN=Psme4 PE=1 SV=1	PSME4	1.999	0.60206
Leucine-rich repeat and calponin homology domain-containing protein 4 OS=Mus musculus OX=10090 GN=Lrch4 PE=1 SV=1	LRCH4	1.999	0.60206
BTB/POZ domain-containing protein KCTD12 OS=Mus musculus OX=10090 GN=Kctd12 PE=1 SV=1	KCTD12	1.999	0.60206
Vacuolar protein sorting 33A (Yeast) OS=Mus musculus OX=10090 GN=Vps33a PE=2 SV=1	VPS33A	1.999	0.60206
Bardet-Biedl syndrome 4 (Human) OS=Mus musculus OX=10090 GN=Bbs4 PE=2 SV=1	BBS4	1.999	0.60206
Non-specific serine/threonine protein kinase OS=Mus musculus OX=10090 GN=Csnk1g1 PE=1 SV=1	CSNK1G1	1.999	0.60206
FYN-binding protein 2 OS=Mus musculus OX=10090 GN=Fyb2 PE=1 SV=1	FYB2	1.584	0.568636
Nek2 protein OS=Mus musculus OX=10090 GN=Nek2 PE=2 SV=1	NEK2	1.584	0.468521
Selenoprotein H OS=Mus musculus OX=10090 GN=Selenoh PE=1 SV=2	SELENOH	1.807	0.468521
Transcription factor SOX-30 OS=Mus musculus OX=10090 GN=Sox30 PE=1 SV=1	SOX30	1.584	0.468521
Protein O-mannosyl-transferase 2 OS=Mus musculus OX=10090 GN=Pomt2 PE=1 SV=1	POMT2	1.584	0.29243
Golgi-associated Rab2B interactor-like 3 OS=Mus musculus OX=10090 GN=Garin3 PE=2 SV=1	GARIN3	2.169	0.886057
Coiled-coil domain-containing protein 63 OS=Mus musculus OX=10090 GN=Ccdc63 PE=2 SV=2	CCDC63	1.807	0.920819
Kinesin-like protein OS=Mus musculus OX=10090 GN=Kifc3 PE=1 SV=1	KIFC3	1.907	0.568636
Membrane-spanning 4-domains, subfamily A, member 14 OS=Mus musculus OX=10090 GN=Ms4a14 PE=3 SV=1	MS4A14	2.321	0.677781
Centrosomal protein of 295 kDa OS=Mus musculus OX=10090 GN=Cep295 PE=1 SV=1	CEP295	2	1.08092
HAUS augmin-like complex subunit 6 OS=Mus musculus OX=10090 GN=Haus6 PE=2 SV=1	HAUS6	1.321	1.08092
Protein LSM14 homolog B OS=Mus musculus OX=10090 GN=Lsm14b PE=1 SV=3	LSM14B	1.321	1.08092
Phosphatidylinositol 4-phosphate 3-kinase C2 domain-containing subunit alpha OS=Mus musculus OX=10090 GN=Pik3c2a PE=1 SV=1	PIK3C2A	1.917	0.920819
PDZ domain-containing 2 OS=Mus musculus OX=10090 GN=Pdzd2 PE=1 SV=1	PDZD2	2	0.552842
Dynein regulatory complex protein 8 OS=Mus musculus OX=10090 GN=Efcab2 PE=1 SV=1	EFCAB2	2.169	0.568636
Splicing factor 1 OS=Mus musculus OX=10090 GN=Sf1 PE=1 SV=1	SF1	2.169	0.568636
Trafficking protein particle complex subunit OS=Mus musculus OX=10090 GN=Trappc4 PE=1 SV=1	TRAPPC4	1.999	0.522879
Gene trap ROSA b-geo 22 OS=Mus musculus OX=10090 GN=Tpgs1 PE=1 SV=1	TPGS1	1.926	1.20761
Aminoacyl tRNA synthase complex-interacting multifunctional protein 2 OS=Mus musculus OX=10090 GN=Aimp2 PE=1 SV=2	AIMP2	1.585	0.886057
General transcription and DNA repair factor IIH helicase subunit XPB OS=Mus musculus OX=10090 GN=Ercc3 PE=2 SV=1	ERCC3	1.848	0.619789
Cilia- and flagella-associated protein 57 OS=Mus musculus OX=10090 GN=Cfap57 PE=1 SV=3	CFAP57	1.807	0.853872
U4/U6.U5 tri-snRNP-associated protein 1 OS=Mus musculus OX=10090 GN=Sart1 PE=1 SV=1	SART1	1.584	0.356547
Coiled-coil domain-containing protein 157 OS=Mus musculus OX=10090 GN=Ccdc157 PE=1 SV=1	CCDC157	1.874	1.02228
Ubiquitin carboxyl-terminal hydrolase 26 OS=Mus musculus OX=10090 GN=Usp26 PE=1 SV=2	USP26	2.115	1.22915
Kelch-like protein 36 OS=Mus musculus OX=10090 GN=Klhl36 PE=1 SV=1	KLHL36	1.321	0.537602
Microsomal glutathione S-transferase 3 OS=Mus musculus OX=10090 GN=Mgst3 PE=1 SV=1	MGST3	1.321	0.537602
Actin-like protein 9 OS=Mus musculus OX=10090 GN=Actl9 PE=1 SV=1	ACTL9	1.999	0.568636
Peflin OS=Mus musculus OX=10090 GN=Pef1 PE=1 SV=1	PEF1	1.321	0.552842
C2H2-type domain-containing protein OS=Mus musculus OX=10090 GN=Zfp622 PE=2 SV=1	ZFP622	1.584	0.356547
Dystonin OS=Mus musculus OX=10090 GN=Dst PE=1 SV=1	DST	1.868	1.01773
Ninein-like protein OS=Mus musculus OX=10090 GN=Ninl PE=1 SV=3	NINL	1.926	1.10791
EF-hand calcium-binding domain-containing protein 6 OS=Mus musculus OX=10090 GN=Efcab6 PE=1 SV=2	EFCAB6	1.926	1.08092
Lipoma-preferred partner homolog OS=Mus musculus OX=10090 GN=Lpp PE=1 SV=1	LPP	1.7	1.12494
Protein PRRC2A OS=Mus musculus OX=10090 GN=Prrc2a PE=1 SV=1	PRRC2A	1.7	0.537602
Fibronectin type III domain containing 8 OS=Mus musculus OX=10090 GN=Fndc8 PE=2 SV=1	FNDC8	1.737	0.638272
WD repeat-containing protein 90 OS=Mus musculus OX=10090 GN=Wdr90 PE=1 SV=2	WDR90	1.858	0.823909
Progesterone immunomodulatory-binding factor 1 OS=Mus musculus OX=10090 GN=Pibf1 PE=1 SV=1	PIBF1	1.7	0.568636
Collagen, type VI, alpha 3 OS=Mus musculus OX=10090 GN=Col6a3 PE=1 SV=1	COL6A3	1.775	1.1549
Golgin subfamily A member 3 OS=Mus musculus OX=10090 GN=Golga3 PE=1 SV=1	GOLGA3	1.999	0.585027
Coiled-coil domain-containing protein 39 OS=Mus musculus OX=10090 GN=Ccdc39 PE=1 SV=1	CCDC39	1.823	1.09151
Polyadenylate-binding protein OS=Mus musculus OX=10090 GN=Pabpc6 PE=1 SV=1	PABPC6	1.726	0.958607
Tropomodulin-1 OS=Mus musculus OX=10090 GN=Tmod1 PE=1 SV=2	TMOD1	1.765	0.958607
C3H1-type domain-containing protein OS=Mus musculus OX=10090 GN=Zc3h11a PE=2 SV=1	ZC3H11A	1.807	1.30103
Cilia- and flagella-associated protein 52 OS=Mus musculus OX=10090 GN=Cfap52 PE=2 SV=1	CFAP52	1.999	0.508638
Immunoglobulin kappa variable 9-123 (Fragment) OS=Mus musculus OX=10090 GN=Igkv9-123 PE=4 SV=2	IGKV9-123	1.848	0.30103
Pleckstrin homology domain-containing, family G (with RhoGef domain) member 4 OS=Mus musculus OX=10090 GN=Plekhg4 PE=1 SV=1	PLEKHG4	1.926	0.886057
Rho GTPase-activating protein 39 OS=Mus musculus OX=10090 GN=Arhgap39 PE=1 SV=1	ARHGAP39	1.716	0.552842
Protein phosphatase 3, regulatory subunit B, alpha isoform (Calcineurin B, type II) OS=Mus musculus OX=10090 GN=Ppp3r2 PE=1 SV=1	PPP3R2	1.321	0.920819
Synemin OS=Mus musculus OX=10090 GN=Synm PE=1 SV=2	SYNM	1.7	0.958607
EF-hand domain containing 1 OS=Mus musculus OX=10090 GN=Efhc1 PE=1 SV=1	EFHC1	1.784	0.744727
Small nuclear ribonucleoprotein G OS=Mus musculus OX=10090 GN=Snrpg PE=1 SV=1	SNRPG	2.321	0.366532
Alpha-1,4 glucan phosphorylase OS=Mus musculus OX=10090 GN=Pygb PE=2 SV=1	PYGB	2.321	0.366532
Spindle and centriole-associated protein 1 OS=Mus musculus OX=10090 GN=Spice1 PE=1 SV=2	SPICE1	1.684	1.0655
Basement membrane-specific heparan sulfate proteoglycan core protein OS=Mus musculus OX=10090 GN=Hspg2 PE=1 SV=1	HSPG2	1.585	0.79588
F-actin-uncapping protein LRRC16A OS=Mus musculus OX=10090 GN=Carmil1 PE=1 SV=2	CARMIL1	1.7	0.508638
Cilia- and flagella-associated protein 58 OS=Mus musculus OX=10090 GN=Cfap58 PE=1 SV=1	CFAP58	1.807	0.79588
T-complex protein 10c OS=Mus musculus OX=10090 GN=Tcp10c PE=3 SV=1	TCP10C	1.584	1
Mitochondria-eating protein OS=Mus musculus OX=10090 GN=Spata18 PE=1 SV=2	SPATA18	1.807	0.721246
Neurabin-2 OS=Mus musculus OX=10090 GN=Ppp1r9b PE=1 SV=1	PPP1R9B	1.788	0.619789
Alpha-T-catenin isoform X OS=Mus musculus OX=10090 GN=Ctnna3 PE=2 SV=1	CTNNA3	1.663	0.677781
Liprin-beta-1 OS=Mus musculus OX=10090 GN=Ppfibp1 PE=2 SV=1	PPFIBP1	1.663	0.508638
Coiled-coil domain-containing protein 138 OS=Mus musculus OX=10090 GN=Ccdc138 PE=1 SV=1	CCDC138	1.585	0.638272
POC1 centriolar protein homolog A OS=Mus musculus OX=10090 GN=Poc1a PE=2 SV=2	POC1A	1.585	0.638272
Dedicator of cytokinesis 8 OS=Mus musculus OX=10090 GN=Dock8 PE=2 SV=1	DOCK8	1.632	0.49485
Centriolar coiled-coil protein of 110 kDa OS=Mus musculus OX=10090 GN=Ccp110 PE=1 SV=1	CCP110	1.807	0.60206
Dynamin-binding protein OS=Mus musculus OX=10090 GN=Dnmbp PE=1 SV=2	DNMBP	1.321	0.259637
Cilia- and flagella-associated protein 44 OS=Mus musculus OX=10090 GN=Cfap44 PE=2 SV=1	CFAP44	0.999	0.259637
LRRNT domain-containing protein OS=Mus musculus OX=10090 GN=Prelp PE=1 SV=1	PRELP	0.999	0.259637
Predicted gene 5901 OS=Mus musculus OX=10090 GN=Gm5901 PE=4 SV=1	GM5901	0.999	0.259637
BMP-2-inducible protein kinase OS=Mus musculus OX=10090 GN=Bmp2k PE=1 SV=1	BMP2K	1.459	0.585027
F-box-like/WD repeat-containing protein TBL1XR1 OS=Mus musculus OX=10090 GN=Tbl1xr1 PE=1 SV=1	TBL1XR1	1	0.49485
MKIAA4223 protein (Fragment) OS=Mus musculus OX=10090 GN=Grip1 PE=2 SV=1	GRIP1	1.321	0.337242
CDK5 regulatory subunit associated protein 2 OS=Mus musculus OX=10090 GN=Cdk5rap2 PE=2 SV=1	CDK5RAP2	1.632	0.721246
Centriolar satellite-associated tubulin polyglutamylase complex regulator 1 OS=Mus musculus OX=10090 GN=Cstpp1 PE=1 SV=1	CSTPP1	1.485	0.431798
Outer dynein arm-docking complex subunit 1 OS=Mus musculus OX=10090 GN=Odad1 PE=1 SV=2	ODAD1	1.807	0.431798
Centrin-1 OS=Mus musculus OX=10090 GN=Cetn1 PE=1 SV=1	CETN1	1.807	0.431798
Centromere-associated protein E OS=Mus musculus OX=10090 GN=Cenpe PE=1 SV=1	CENPE	1.321	0.431798
RIB43A-like with coiled-coils protein 2 OS=Mus musculus OX=10090 GN=Ribc2 PE=2 SV=3	RIBC2	1.584	0.431798
Flotillin OS=Mus musculus OX=10090 GN=Flot2 PE=2 SV=1	FLOT2	1.584	0.431798
Histone H1-like protein in spermatids 1 OS=Mus musculus OX=10090 GN=Hils1 PE=4 SV=1	HILS1	1.584	0.431798
Integrin-linked protein kinase OS=Mus musculus OX=10090 GN=Ilk PE=1 SV=2	ILK	1.584	0.431798
Trichoplein keratin filament-binding protein OS=Mus musculus OX=10090 GN=Tchp PE=1 SV=2	TCHP	1.584	0.431798
Ribosomal protein S6 kinase alpha-3 OS=Mus musculus OX=10090 GN=Rps6ka3 PE=1 SV=2	RPS6KA3	1.584	0.431798
General transcription factor IIH subunit 4 OS=Mus musculus OX=10090 GN=Gtf2h4 PE=1 SV=1	GTF2H4	1.584	0.431798
GRB10-interacting GYF protein 1 OS=Mus musculus OX=10090 GN=Gigyf1 PE=1 SV=2	GIGYF1	1.584	0.431798
Cytosolic 5'-nucleotidase 1B OS=Mus musculus OX=10090 GN=Nt5c1b PE=4 SV=2	NT5C1B	1.737	0.481486
DNA replication licensing factor MCM5 OS=Mus musculus OX=10090 GN=Mcm5 PE=1 SV=2	MCM5	1.807	0.481486
Leucine-rich repeat-containing protein 49 OS=Mus musculus OX=10090 GN=Lrrc49 PE=1 SV=1	LRRC49	1.54	0.886057
Fibrous sheath-interacting protein 2-like OS=Mus musculus OX=10090 GN=Fsip2l PE=4 SV=1	FSIP2L	1	0.49485
Protein NEDD1 OS=Mus musculus OX=10090 GN=Nedd1 PE=1 SV=2	NEDD1	1	0.49485
Guanine nucleotide-binding protein G(o) subunit alpha OS=Mus musculus OX=10090 GN=Gnao1 PE=1 SV=3	GNAO1	1.807	0.481486
Aurora kinase A OS=Mus musculus OX=10090 GN=Aurka PE=1 SV=1	AURKA	1.807	0.481486
Centrosomal protein of 170 kDa OS=Mus musculus OX=10090 GN=Cep170 PE=1 SV=1	CEP170	1.7	0.886057
Spermatogenesis-associated 31 subfamily D, member 1D OS=Mus musculus OX=10090 GN=Spata31d1d PE=4 SV=1	SPATA31D1D	1.652	0.958607
Oxysterol-binding protein OS=Mus musculus OX=10090 GN=Osbpl11 PE=1 SV=1	OSBPL11	1.321	0.443697
Replication protein A 70 kDa DNA-binding subunit OS=Mus musculus OX=10090 GN=Rpa1 PE=1 SV=1	RPA1	1.584	0.443697
Cytochrome c oxidase subunit OS=Mus musculus OX=10090 GN=Cox6b2 PE=1 SV=1	COX6B2	1.321	0.443697
YTH domain-containing protein 1 OS=Mus musculus OX=10090 GN=Ythdc1 PE=1 SV=2	YTHDC1	1.584	0.443697
Cyclin Y-like 1 OS=Mus musculus OX=10090 GN=Ccnyl1 PE=1 SV=1	CCNYL1	1.584	0.443697
EP300-interacting inhibitor of differentiation 3 OS=Mus musculus OX=10090 GN=Eid3 PE=1 SV=1	EID3	1.584	0.443697
Ectonucleoside triphosphate diphosphohydrolase 6 OS=Mus musculus OX=10090 GN=Entpd6 PE=1 SV=1	ENTPD6	1.584	0.443697
NTF2-related export protein 1 OS=Mus musculus OX=10090 GN=Nxt1 PE=1 SV=2	NXT1	1.584	0.443697
Spermatogenesis-associated protein 6 OS=Mus musculus OX=10090 GN=Spata6 PE=1 SV=1	SPATA6	1.585	0.387216
E3 ubiquitin-protein ligase HERC2 OS=Mus musculus OX=10090 GN=Herc2 PE=1 SV=3	HERC2	1.585	0.585027
Inactive ubiquitin carboxyl-terminal hydrolase 54 OS=Mus musculus OX=10090 GN=Usp54 PE=1 SV=2	USP54	1.737	0.337242
Transforming growth factor beta-1-induced transcript 1 protein OS=Mus musculus OX=10090 GN=Tgfb1i1 PE=1 SV=1	TGFB1I1	1.321	0.337242
Myocardial zonula adherens protein OS=Mus musculus OX=10090 GN=Myzap PE=1 SV=1	MYZAP	1.321	0.337242
Protein S100-A10 OS=Mus musculus OX=10090 GN=S100a10 PE=1 SV=2	S100A10	1.321	0.337242
Nckap1 protein (Fragment) OS=Mus musculus OX=10090 GN=Nckap1 PE=2 SV=1	NCKAP1	1.321	0.337242
Enthd1 protein OS=Mus musculus OX=10090 GN=Enthd1 PE=2 SV=1	ENTHD1	1.637	0.677781
Phostensin OS=Mus musculus OX=10090 GN=Ppp1r18 PE=1 SV=1	PPP1R18	1.585	0.29243
Dual specificity tyrosine-phosphorylation-regulated kinase 1B OS=Mus musculus OX=10090 GN=Dyrk1b PE=1 SV=3	DYRK1B	0.999	0.251812
WASH complex subunit 4 OS=Mus musculus OX=10090 GN=Washc4 PE=1 SV=2	WASHC4	0.999	0.251812
Nuclear envelope pore membrane protein POM 121 OS=Mus musculus OX=10090 GN=Pom121 PE=1 SV=1	POM121	0.999	0.251812
Testis expressed 33 OS=Mus musculus OX=10090 GN=Tex33 PE=1 SV=1	TEX33	1.585	0.552842
AP-2 complex subunit alpha-2 OS=Mus musculus OX=10090 GN=Ap2a2 PE=1 SV=2	AP2A2	1.585	1.04096
Protein FAM205C OS=Mus musculus OX=10090 GN=Fam205c PE=2 SV=1	FAM205C	1.7	0.958607
Lebercilin OS=Mus musculus OX=10090 GN=Lca5 PE=1 SV=1	LCA5	1.459	0.585027
Spermatogenesis-associated serine-rich protein 2 OS=Mus musculus OX=10090 GN=Spats2 PE=1 SV=1	SPATS2	1.585	0.537602
Nucleoside diphosphate kinase 7 OS=Mus musculus OX=10090 GN=Nme7 PE=1 SV=1	NME7	1.807	0.60206
Protein PTHB1 OS=Mus musculus OX=10090 GN=Bbs9 PE=1 SV=2	BBS9	1.585	0.657577
Protein chibby homolog 2 OS=Mus musculus OX=10090 GN=Cby2 PE=1 SV=2	CBY2	1.552	1.21467
Protein SOGA1 OS=Mus musculus OX=10090 GN=Soga1 PE=1 SV=1	SOGA1	1.585	0.537602
Leucine zipper putative tumor suppressor 2 OS=Mus musculus OX=10090 GN=Lzts2 PE=1 SV=3	LZTS2	1.585	0.455932
Caveolin-1 OS=Mus musculus OX=10090 GN=Cav1 PE=1 SV=1	CAV1	1.378	0.744727
Protein phosphatase 1 regulatory subunit 12B OS=Mus musculus OX=10090 GN=Ppp1r12b PE=1 SV=2	PPP1R12B	1.585	1.18046
Dynein regulatory complex protein 9 OS=Mus musculus OX=10090 GN=Iqcg PE=1 SV=1	IQCG	1.584	0.721246
Importin-7 OS=Mus musculus OX=10090 GN=Ipo7 PE=1 SV=2	IPO7	1.999	0.346787
GRB10-interacting GYF protein 2 OS=Mus musculus OX=10090 GN=Gigyf2 PE=1 SV=1	GIGYF2	1.263	0.744727
Splicing factor 3a, subunit 3 OS=Mus musculus OX=10090 GN=Sf3a3 PE=1 SV=1	SF3A3	1.415	0.886057
Catenin alpha-2 OS=Mus musculus OX=10090 GN=Ctnna2 PE=1 SV=1	CTNNA2	1.523	0.619789
Collagen, type IV, alpha 2 OS=Mus musculus OX=10090 GN=Col4a2 PE=1 SV=1	COL4A2	1.415	0.346787
PDZ domain-containing protein GIPC3 OS=Mus musculus OX=10090 GN=Gipc3 PE=1 SV=1	GIPC3	1.415	0.721246
Intraflagellar transport protein 56 OS=Mus musculus OX=10090 GN=Ttc26 PE=1 SV=1	TTC26	1.415	0.823909
Ubiquitinyl hydrolase 1 OS=Mus musculus OX=10090 GN=Otud4 PE=1 SV=1	OTUD4	1.321	0.823909
Leucine-rich repeat-containing protein 34 OS=Mus musculus OX=10090 GN=Lrrc34 PE=1 SV=1	LRRC34	1.737	0.823909
Dynein light chain roadblock-type 1 OS=Mus musculus OX=10090 GN=Dynlrb1 PE=1 SV=3	DYNLRB1	1	0.619789
Pleckstrin homology domain-containing, family G (with RhoGef domain) member 1 OS=Mus musculus OX=10090 GN=Plekhg1 PE=1 SV=1	PLEKHG1	1.585	0.420216
Coiled-coil domain-containing glutamate-rich protein 1 OS=Mus musculus OX=10090 GN=Ccer1 PE=2 SV=1	CCER1	1.585	0.420216
MICOS complex subunit Mic19 OS=Mus musculus OX=10090 GN=Chchd3 PE=1 SV=1	CHCHD3	1.321	1.10791
Rho GTPase-activating protein 23 OS=Mus musculus OX=10090 GN=Arhgap23 PE=1 SV=2	ARHGAP23	1.585	0.455932
Cilia- and flagella-associated protein 53 OS=Mus musculus OX=10090 GN=Cfap53 PE=2 SV=3	CFAP53	1.585	0.455932
DCC-interacting protein 13-beta OS=Mus musculus OX=10090 GN=Appl2 PE=1 SV=1	APPL2	1.55	1.08092
Plakophilin-4 OS=Mus musculus OX=10090 GN=Pkp4 PE=1 SV=1	PKP4	1.502	0.420216
Plec1 protein (Fragment) OS=Mus musculus OX=10090 GN=Plec PE=2 SV=1	PLEC	1.488	0.823909
40S ribosomal protein S24 OS=Mus musculus OX=10090 GN=Rps24 PE=1 SV=1	RPS24	1.322	0.508638
Spectrin beta chain OS=Mus musculus OX=10090 GN=Sptb PE=1 SV=1	SPTB	1.502	0.79588
General transcription factor IIH subunit 1 OS=Mus musculus OX=10090 GN=Gtf2h1 PE=1 SV=1	GTF2H1	1.585	0.420216
Cilia- and flagella-associated protein 97 OS=Mus musculus OX=10090 GN=Cfap97 PE=1 SV=1	CFAP97	1.584	0.769551
Enkurin domain-containing protein OS=Mus musculus OX=10090 GN=Enkur PE=2 SV=1	ENKUR	1.584	0.769551
Ubiquitin carboxyl-terminal hydrolase OS=Mus musculus OX=10090 GN=Usp4 PE=1 SV=1	USP4	1.585	1.26761
Calcium-binding tyrosine-(Y)-phosphorylation regulated (Fibrousheathin 2) OS=Mus musculus OX=10090 GN=Cabyr PE=2 SV=1	CABYR	1.502	0.638272
Kinesin-like protein KIF23 OS=Mus musculus OX=10090 GN=Kif23 PE=1 SV=1	KIF23	1.406	0.69897
Non-specific serine/threonine protein kinase OS=Mus musculus OX=10090 GN=Mast2 PE=1 SV=1	MAST2	1.807	0.346787
Rho guanine nucleotide exchange factor 7 OS=Mus musculus OX=10090 GN=Arhgef7 PE=1 SV=1	ARHGEF7	1.584	0.408935
Bardet-Biedl syndrome 1 protein homolog OS=Mus musculus OX=10090 GN=Bbs1 PE=1 SV=1	BBS1	1.584	0.408935
Trafficking protein particle complex subunit 14 OS=Mus musculus OX=10090 GN=Trappc14 PE=1 SV=2	TRAPPC14	1.263	0.443697
Calpain-6 OS=Mus musculus OX=10090 GN=Capn6 PE=1 SV=2	CAPN6	1.584	0.443697
IgM heavy chain VDJ region (Fragment) OS=Mus musculus OX=10090 PE=2 SV=1		1.999	0.236572
JH-Cdelta locus (Fragment) OS=Mus musculus OX=10090 PE=4 SV=1		1.999	0.236572
Immunoglobulin heavy variable 8-8 (Fragment) OS=Mus musculus OX=10090 GN=Ighv8-8 PE=4 SV=1	IGHV8-8	1.999	0.236572
G-protein coupled receptor-associated sorting protein 1 OS=Mus musculus OX=10090 GN=Gprasp1 PE=1 SV=1	GPRASP1	1.474	0.420216
WD repeat-containing protein 47 OS=Mus musculus OX=10090 GN=Wdr47 PE=1 SV=2	WDR47	1.807	0.346787
Protein disulfide-isomerase OS=Mus musculus OX=10090 GN=Txndc5 PE=1 SV=1	TXNDC5	1.584	0.283997
Trafficking protein particle complex subunit 9 OS=Mus musculus OX=10090 GN=Trappc9 PE=1 SV=2	TRAPPC9	1.415	0.443697
Clathrin interactor 1 OS=Mus musculus OX=10090 GN=Clint1 PE=1 SV=1	CLINT1	1.485	0.886057
CLIP-associating protein 1 OS=Mus musculus OX=10090 GN=Clasp1 PE=1 SV=2	CLASP1	1.378	0.638272
BAG family molecular chaperone regulator 2 OS=Mus musculus OX=10090 GN=Bag2 PE=1 SV=1	BAG2	1.321	0.79588
RNA transcription, translation and transport factor protein OS=Mus musculus OX=10090 GN=Rtraf PE=1 SV=1	RTRAF	1.322	1.11919
DNA-directed RNA polymerases I and III subunit RPAC1 OS=Mus musculus OX=10090 GN=Polr1c PE=2 SV=1	POLR1C	1.415	0.958607
Polyadenylate-binding protein OS=Mus musculus OX=10090 GN=Pabpc2 PE=1 SV=1	PABPC2	1.322	0.721246
Calcium/calmodulin-dependent protein kinase OS=Mus musculus OX=10090 GN=Camk2g PE=2 SV=1	CAMK2G	1.433	0.886057
Supervillin OS=Mus musculus OX=10090 GN=Svil PE=1 SV=1	SVIL	1.352	0.823909
cAMP-dependent protein kinase type II-alpha regulatory subunit OS=Mus musculus OX=10090 GN=Prkar2a PE=1 SV=1	PRKAR2A	1.585	1.24413
Trafficking protein particle complex subunit 10 OS=Mus musculus OX=10090 GN=Trappc10 PE=1 SV=3	TRAPPC10	1.404	0.431798
Protein phosphatase 1 regulatory subunit 32 OS=Mus musculus OX=10090 GN=Ppp1r32 PE=1 SV=1	PPP1R32	1.459	0.568636
Signal-induced proliferation-associated 1-like protein 1 OS=Mus musculus OX=10090 GN=Sipa1l1 PE=1 SV=2	SIPA1L1	1.378	0.408935
Bardet-Biedl syndrome 7 protein homolog OS=Mus musculus OX=10090 GN=Bbs7 PE=4 SV=1	BBS7	1.322	0.721246
Dedicator of cytokinesis protein 6 OS=Mus musculus OX=10090 GN=Dock6 PE=1 SV=1	DOCK6	1.402	0.408935
Glt8d1 protein OS=Mus musculus OX=10090 GN=Glt8d1 PE=2 SV=1	GLT8D1	1.584	0.552842
Myosin phosphatase Rho-interacting protein OS=Mus musculus OX=10090 GN=Mprip PE=1 SV=1	MPRIP	1.372	1.24413
Actin-related protein 2/3 complex subunit 3 OS=Mus musculus OX=10090 GN=Arpc3 PE=1 SV=3	ARPC3	1.459	0.823909
Ensconsin OS=Mus musculus OX=10090 GN=Map7 PE=1 SV=3	MAP7	1.387	1.08092
IQ and AAA domain-containing protein 1-like OS=Mus musculus OX=10090 GN=Iqca1l PE=1 SV=3	IQCA1L	1	0.30103
E3 ubiquitin-protein ligase TRIM41 OS=Mus musculus OX=10090 GN=Trim41 PE=1 SV=1	TRIM41	1	0.30103
Ubiquitin carboxyl-terminal hydrolase 15 OS=Mus musculus OX=10090 GN=Usp15 PE=1 SV=1	USP15	1	0.30103
SHC-transforming protein 4 OS=Mus musculus OX=10090 GN=Shc4 PE=1 SV=1	SHC4	1	0.30103
Ankyrin repeat domain 36 OS=Mus musculus OX=10090 GN=Ankrd36 PE=1 SV=1	ANKRD36	1.321	0.638272
IQ and ubiquitin-like domain-containing protein OS=Mus musculus OX=10090 GN=Iqub PE=1 SV=2	IQUB	1.415	0.585027
Actin-related protein 8 OS=Mus musculus OX=10090 GN=Actl11 PE=2 SV=1	ACTL11	1.415	0.346787
Dynein light chain roadblock-type 2 OS=Mus musculus OX=10090 GN=Dynlrb2 PE=1 SV=1	DYNLRB2	1.263	1.07572
Coiled-coil domain-containing protein 151 OS=Mus musculus OX=10090 GN=Odad3 PE=1 SV=1	ODAD3	1.415	0.387216
MKIAA1901 protein (Fragment) OS=Mus musculus OX=10090 GN=Nek1 PE=2 SV=1	NEK1	1	0.387216
Profilin-3 OS=Mus musculus OX=10090 GN=Pfn3 PE=1 SV=1	PFN3	1	0.387216
Uncharacterized protein C10orf62 homolog OS=Mus musculus OX=10090 PE=2 SV=1		1	0.387216
Target of rapamycin complex 2 subunit MAPKAP1 OS=Mus musculus OX=10090 GN=Mapkap1 PE=1 SV=1	MAPKAP1	1	0.387216
Regulator of microtubule dynamics protein 3 OS=Mus musculus OX=10090 GN=Rmdn3 PE=1 SV=2	RMDN3	1	0.387216
Sentrin-specific protease 2 OS=Mus musculus OX=10090 GN=Senp2 PE=1 SV=2	SENP2	1	0.387216
Glucose-induced degradation protein 8 homolog OS=Mus musculus OX=10090 GN=Gid8 PE=1 SV=1	GID8	1	0.387216
EF-hand domain-containing family member B OS=Mus musculus OX=10090 GN=Efhb PE=1 SV=2	EFHB	1.263	0.387216
Tubulin alpha-4A chain OS=Mus musculus OX=10090 GN=Tuba4a PE=1 SV=1	TUBA4A	1.369	0.39794
Uveal autoantigen with coiled-coil domains and ankyrin repeats OS=Mus musculus OX=10090 GN=Uaca PE=1 SV=1	UACA	1.354	0.49485
DNA-directed RNA polymerase II subunit RPB2 OS=Mus musculus OX=10090 GN=Polr2b PE=1 SV=2	POLR2B	1.415	0.387216
E3 ubiquitin-protein ligase TRIM37 OS=Mus musculus OX=10090 GN=Trim37 PE=1 SV=1	TRIM37	1.415	0.387216
RecQ-like DNA helicase BLM OS=Mus musculus OX=10090 GN=Blm PE=1 SV=1	BLM	1	0.387216
Intracellular hyaluronan-binding protein 4 OS=Mus musculus OX=10090 GN=Habp4 PE=1 SV=1	HABP4	1	0.387216
E3 ubiquitin-protein ligase TRIM32 OS=Mus musculus OX=10090 GN=Trim32 PE=1 SV=1	TRIM32	1	0.387216
Myosin phosphatase Rho-interacting protein OS=Mus musculus OX=10090 GN=Mprip PE=1 SV=2	MPRIP	1.353	1.20761
Calmin OS=Mus musculus OX=10090 GN=Clmn PE=2 SV=1	CLMN	1.369	0.638272
Centrosomal protein CCDC61 OS=Mus musculus OX=10090 GN=Ccdc61 PE=1 SV=1	CCDC61	1.322	0.886057
Collagen alpha-2(VI) chain OS=Mus musculus OX=10090 GN=Col6a2 PE=1 SV=3	COL6A2	1.585	0.69897
MAP7 domain-containing protein 2 OS=Mus musculus OX=10090 GN=Map7d2 PE=1 SV=1	MAP7D2	1	0.30103
Delta(14)-sterol reductase LBR OS=Mus musculus OX=10090 GN=Lbr PE=1 SV=2	LBR	1	0.221849
PARK2 co-regulated OS=Mus musculus OX=10090 GN=Pacrg PE=2 SV=1	PACRG	1.28	0.522879
Predicted gene 11634 OS=Mus musculus OX=10090 GN=Gm11634 PE=4 SV=1	GM11634	1.222	0.769551
3'-5' RNA helicase YTHDC2 OS=Mus musculus OX=10090 GN=Ythdc2 PE=1 SV=1	YTHDC2	1.284	0.481486
Probable threonine protease PRSS50 OS=Mus musculus OX=10090 GN=Prss50 PE=1 SV=1	PRSS50	1.222	1
Zinc finger protein 185 OS=Mus musculus OX=10090 GN=Zfp185 PE=1 SV=1	ZFP185	1.273	0.356547
Protein transport protein Sec16A OS=Mus musculus OX=10090 GN=Sec16a PE=1 SV=1	SEC16A	1.322	0.79588
Target of Myb1 membrane trafficking protein OS=Mus musculus OX=10090 GN=Tom1 PE=1 SV=1	TOM1	1.322	0.585027
WD repeat-containing protein WRAP73 OS=Mus musculus OX=10090 GN=Wrap73 PE=1 SV=2	WRAP73	1.137	0.468521
Immunoglobulin heavy variable V1-11 (Fragment) OS=Mus musculus OX=10090 GN=Ighv1-11 PE=4 SV=1	IGHV1-11	1	0.387216
YLP motif-containing protein 1 OS=Mus musculus OX=10090 GN=Ylpm1 PE=1 SV=2	YLPM1	1.584	0.267606
4930578N16Rik protein OS=Mus musculus OX=10090 GN=Ccdc173 PE=2 SV=1	CCDC173	1.322	0.387216
Lymphocyte antigen 6K OS=Mus musculus OX=10090 GN=Ly6k PE=1 SV=1	LY6K	1.222	0.49485
Adducin 1 (Alpha) OS=Mus musculus OX=10090 GN=Add1 PE=2 SV=1	ADD1	1.344	0.69897
Collagen alpha-1(XVIII) chain OS=Mus musculus OX=10090 GN=Col18a1 PE=1 SV=4	COL18A1	1.222	0.79588
Tensin 1 OS=Mus musculus OX=10090 GN=Tns1 PE=1 SV=1	TNS1	1.293	0.958607
Protein angel homolog 1 OS=Mus musculus OX=10090 GN=Angel1 PE=1 SV=2	ANGEL1	1.222	0.508638
Calicin OS=Mus musculus OX=10090 GN=Ccin PE=1 SV=1	CCIN	1.378	0.677781
RING-type E3 ubiquitin transferase (Fragment) OS=Mus musculus OX=10090 GN=Trim27 PE=2 SV=1	TRIM27	1.184	0.823909
Unconventional myosin-X OS=Mus musculus OX=10090 GN=Myo10 PE=1 SV=1	MYO10	1.28	0.455932
General transcription factor II-I OS=Mus musculus OX=10090 GN=Gtf2i PE=1 SV=1	GTF2I	1.584	0.259637
Coiled-coil domain-containing protein 13 OS=Mus musculus OX=10090 GN=Ccdc13 PE=1 SV=1	CCDC13	1.263	0.769551
ENTH domain-containing protein OS=Mus musculus OX=10090 GN=Picalm PE=2 SV=1	PICALM	1.584	0.318759
Protein flightless-1 homolog OS=Mus musculus OX=10090 GN=Flii PE=1 SV=1	FLII	1.272	1.04576
Unconventional myosin-Ib OS=Mus musculus OX=10090 GN=Myo1b PE=1 SV=3	MYO1B	1.259	1
Centrosomal protein of 131 kDa OS=Mus musculus OX=10090 GN=Cep131 PE=1 SV=1	CEP131	1.228	1.18709
Serine/arginine-rich-splicing factor 10 OS=Mus musculus OX=10090 GN=Srsf10 PE=1 SV=1	SRSF10	1.321	0.366532
Protein salvador homolog 1 OS=Mus musculus OX=10090 GN=Sav1 PE=1 SV=2	SAV1	1.321	0.366532
Predicted gene 597 OS=Mus musculus OX=10090 GN=Gm597 PE=1 SV=1	GM597	1.321	0.366532
Pleckstrin homology domain-containing family A member 7 (Fragment) OS=Mus musculus OX=10090 GN=Plekha7 PE=1 SV=1	PLEKHA7	1.248	0.376751
Centrosomal protein of 85 kDa OS=Mus musculus OX=10090 GN=Cep85 PE=1 SV=1	CEP85	1.321	0.366532
Tektin bundle interacting protein 1 OS=Mus musculus OX=10090 GN=Tektip1 PE=2 SV=1	TEKTIP1	1.321	0.366532
Coatomer subunit gamma-2 OS=Mus musculus OX=10090 GN=Copg2 PE=1 SV=1	COPG2	1.321	0.366532
Ankycorbin OS=Mus musculus OX=10090 GN=Rai14 PE=1 SV=1	RAI14	1.249	1.1549
Laminin subunit beta-2 OS=Mus musculus OX=10090 GN=Lamb2 PE=1 SV=2	LAMB2	1.17	0.408935
Cytochrome c oxidase subunit OS=Mus musculus OX=10090 GN=Cox6a1 PE=1 SV=1	COX6A1	1.137	0.259637
Cytochrome c oxidase subunit 1 OS=Mus musculus castaneus OX=10091 GN=COX1 PE=3 SV=1	COX1	1.584	0.259637
HAUS augmin-like complex subunit 1 OS=Mus musculus OX=10090 GN=Haus1 PE=1 SV=1	HAUS1	1.17	0.481486
Tektin-2 OS=Mus musculus OX=10090 GN=Tekt2 PE=1 SV=1	TEKT2	1.263	1.10791
Cytospin-A OS=Mus musculus OX=10090 GN=Specc1l PE=1 SV=1	SPECC1L	1.236	0.60206
Leucine-rich repeat-containing protein 1 OS=Mus musculus OX=10090 GN=Lrrc1 PE=1 SV=2	LRRC1	1.321	0.207608
MKIAA1454 protein (Fragment) OS=Mus musculus OX=10090 GN=Scaper PE=2 SV=1	SCAPER	1.378	0.346787
SRC kinase-signaling inhibitor 1 OS=Mus musculus OX=10090 GN=Srcin1 PE=1 SV=1	SRCIN1	1.263	0.356547
Clathrin light chain OS=Mus musculus OX=10090 GN=Clta PE=1 SV=1	CLTA	1.222	0.69897
Probable inactive allantoicase OS=Mus musculus OX=10090 GN=Allc PE=2 SV=1	ALLC	1.248	0.455932
Membrane-associated progesterone receptor component 2 OS=Mus musculus OX=10090 GN=Pgrmc2 PE=1 SV=2	PGRMC2	1	0.537602
Lactamase, beta OS=Mus musculus OX=10090 GN=Lactb PE=1 SV=1	LACTB	1.222	1.11919
Nucleosome assembly protein 1-like 1 OS=Mus musculus OX=10090 GN=Nap1l1 PE=1 SV=2	NAP1L1	1.17	1.12494
Polypyrimidine tract-binding protein 1 OS=Mus musculus OX=10090 GN=Ptbp1 PE=2 SV=1	PTBP1	1.263	0.537602
MAP7 domain-containing protein 3 OS=Mus musculus OX=10090 GN=Map7d3 PE=2 SV=1	MAP7D3	1.222	0.356547
Predicted gene, 30302 OS=Mus musculus OX=10090 GN=Gm30302 PE=4 SV=1	GM30302	1.222	0.356547
Tektin OS=Mus musculus OX=10090 GN=Tekt3 PE=2 SV=1	TEKT3	1.17	0.677781
Dystrobrevin OS=Mus musculus OX=10090 GN=Dtna PE=1 SV=1	DTNA	1.222	0.318759
PDZ and LIM domain protein 2 OS=Mus musculus OX=10090 GN=Pdlim2 PE=1 SV=1	PDLIM2	1.222	0.318759
Mago nashi protein OS=Mus musculus OX=10090 GN=Magohb PE=1 SV=1	MAGOHB	1	0.431798
Unconventional myosin-XVIIIa OS=Mus musculus OX=10090 GN=Myo18a PE=1 SV=2	MYO18A	1.204	0.69897
Unconventional myosin-XIX OS=Mus musculus OX=10090 GN=Myo19 PE=1 SV=1	MYO19	1.222	0.236572
Testin OS=Mus musculus OX=10090 GN=Tes PE=1 SV=1	TES	1.202	0.267606
PC4 and SFRS1-interacting protein OS=Mus musculus OX=10090 GN=Psip1 PE=1 SV=1	PSIP1	1	0.69897
V165-D-J-C mu protein (Fragment) OS=Mus musculus OX=10090 GN=V165-D-J-C mu PE=1 SV=1	V165-D-J-C	1	0.327902
Bardet-Biedl syndrome 2 protein homolog OS=Mus musculus OX=10090 GN=Bbs2 PE=1 SV=1	BBS2	1.087	0.585027
Coiled-coil domain containing 88B OS=Mus musculus OX=10090 GN=Ccdc88b PE=2 SV=1	CCDC88B	1.321	0.275724
Collagen alpha-1(VI) chain OS=Mus musculus OX=10090 GN=Col6a1 PE=1 SV=1	COL6A1	1.157	0.769551
Immunoglobulin heavy variable 1-78 OS=Mus musculus OX=10090 GN=Ighv1-78 PE=1 SV=1	IGHV1-78	1	0.327902
Structural maintenance of chromosomes protein OS=Mus musculus OX=10090 GN=Smc3 PE=1 SV=1	SMC3	1.17	0.346787
Adenomatosis polyposis coli OS=Mus musculus OX=10090 GN=Apc PE=1 SV=1	APC	1.17	0.346787
PDZ domain-containing protein 11 OS=Mus musculus OX=10090 GN=Pdzd11 PE=1 SV=1	PDZD11	1.17	0.346787
Cingulin OS=Mus musculus OX=10090 GN=Cgn PE=1 SV=1	CGN	1.175	0.481486
Dynein light chain Tctex-type 2A3 OS=Mus musculus OX=10090 GN=Dynlt2a3 PE=1 SV=1	DYNLT2A3	1.321	0.49485
AP-2 complex subunit alpha-1 OS=Mus musculus OX=10090 GN=Ap2a1 PE=1 SV=1	AP2A1	1.159	0.823909
Intraflagellar transport-associated protein OS=Mus musculus OX=10090 GN=Iftap PE=1 SV=1	IFTAP	1.321	0.49485
Dipeptidase 1 OS=Mus musculus OX=10090 GN=Dpep1 PE=1 SV=2	DPEP1	1	0.318759
WD repeat-containing protein 62 OS=Mus musculus OX=10090 GN=Wdr62 PE=1 SV=1	WDR62	1.158	1.16749
Tektin-5 OS=Mus musculus OX=10090 GN=Tekt5 PE=1 SV=1	TEKT5	1.13	0.823909
Dedicator of cytokinesis protein 7 OS=Mus musculus OX=10090 GN=Dock7 PE=1 SV=2	DOCK7	1.151	0.69897
Testis-expressed gene 21 OS=Mus musculus OX=10090 GN=Tex21 PE=1 SV=1	TEX21	1.162	0.585027
Casein kinase II subunit alpha OS=Mus musculus OX=10090 GN=Csnk2a1 PE=1 SV=2	CSNK2A1	1.099	0.481486
ATP-dependent RNA helicase DHX15 OS=Mus musculus OX=10090 GN=Dhx15 PE=1 SV=2	DHX15	1.147	0.619789
RIKEN cDNA 4932415D10 gene OS=Mus musculus OX=10090 GN=4932415D10Rik PE=4 SV=1	4932415D10RIK	1.17	0.366532
Unconventional myosin-IXa OS=Mus musculus OX=10090 GN=Myo9a PE=1 SV=2	MYO9A	1.184	0.39794
DISP complex protein LRCH3 OS=Mus musculus OX=10090 GN=Lrch3 PE=1 SV=3	LRCH3	1.119	0.638272
Serine/arginine-rich splicing factor 5 OS=Mus musculus OX=10090 GN=Srsf5 PE=1 SV=2	SRSF5	1	0.443697
Spermatogenesis-associated 31 subfamily D, member 1B OS=Mus musculus OX=10090 GN=Spata31d1b PE=4 SV=1	SPATA31D1B	1.222	0.522879
HAUS augmin-like complex subunit 4 OS=Mus musculus OX=10090 GN=Haus4 PE=1 SV=1	HAUS4	1.322	0.677781
TOM1-like protein 2 OS=Mus musculus OX=10090 GN=Tom1l2 PE=1 SV=1	TOM1L2	1.13	0.657577
Centrosomal protein of 162 kDa OS=Mus musculus OX=10090 GN=Cep162 PE=2 SV=1	CEP162	1	0.455932
Coiled-coil domain-containing protein 160 OS=Mus musculus OX=10090 GN=Ccdc160 PE=2 SV=1	CCDC160	1.17	0.79588
Kinesin-like protein KIF27 OS=Mus musculus OX=10090 GN=Kif27 PE=1 SV=1	KIF27	1.209	0.468521
Pleckstrin homology domain-containing family A member 7 OS=Mus musculus OX=10090 GN=Plekha7 PE=1 SV=2	PLEKHA7	1.16	0.318759
IQ motif-containing N OS=Mus musculus OX=10090 GN=Iqcn PE=4 SV=1	IQCN	1.124	0.886057
Nuclear RNA export factor 1 OS=Mus musculus OX=10090 GN=Nxf1 PE=2 SV=1	NXF1	1	0.39794
Tudor domain-containing protein 7 OS=Mus musculus OX=10090 GN=Tdrd7 PE=1 SV=1	TDRD7	1	0.420216
Neurl4 protein OS=Mus musculus OX=10090 GN=Neurl4 PE=2 SV=1	NEURL4	1	0.376751
Protein kinase domain-containing protein OS=Mus musculus OX=10090 GN=Csnk1d PE=2 SV=1	CSNK1D	1	0.376751
Eif2s2 protein OS=Mus musculus OX=10090 GN=Eif2s2 PE=1 SV=1	EIF2S2	1.17	0.376751
Epidermal growth factor receptor substrate 15 OS=Mus musculus OX=10090 GN=Eps15 PE=1 SV=1	EPS15	1.07	0.49485
E3 ubiquitin-protein ligase MYCBP2 OS=Mus musculus OX=10090 GN=Mycbp2 PE=1 SV=3	MYCBP2	1.115	0.60206
ATP-dependent RNA helicase DHX30 OS=Mus musculus OX=10090 GN=Dhx30 PE=1 SV=1	DHX30	1.107	0.431798
Unconventional myosin-Va OS=Mus musculus OX=10090 GN=Myo5a PE=1 SV=2	MYO5A	1.065	0.721246
Band 4.1-like protein 5 OS=Mus musculus OX=10090 GN=Epb41l5 PE=1 SV=1	EPB41L5	1.193	0.356547
Histone H2B (Fragment) OS=Mus musculus OX=10090 GN=Hist1h2bj PE=2 SV=1	HIST1H2BJ	1	0.408935
Tight junction protein ZO-2 OS=Mus musculus OX=10090 GN=Tjp2 PE=1 SV=2	TJP2	1.062	0.537602
NAD(P)(+)--arginine ADP-ribosyltransferase OS=Mus musculus OX=10090 GN=Art3 PE=1 SV=1	ART3	1.07	1.00877
Unconventional myosin-VI OS=Mus musculus OX=10090 GN=Myo6 PE=1 SV=1	MYO6	1.071	0.920819
Vesicle-fusing ATPase OS=Mus musculus OX=10090 GN=Spata5 PE=1 SV=1	SPATA5	1.17	0.30103
LIM domain-containing protein 2 OS=Mus musculus OX=10090 GN=Limd2 PE=1 SV=1	LIMD2	1.222	0.455932
Leucine-rich repeat flightless-interacting protein 2 OS=Mus musculus OX=10090 GN=Lrrfip2 PE=1 SV=2	LRRFIP2	1.059	0.886057
CBY1-interacting BAR domain-containing protein 1 OS=Mus musculus OX=10090 GN=Cibar1 PE=1 SV=2	CIBAR1	1	0.537602
KN motif and ankyrin repeat domain-containing protein 2 OS=Mus musculus OX=10090 GN=Kank2 PE=1 SV=1	KANK2	1.059	0.376751
Signal transducer and activator of transcription OS=Mus musculus OX=10090 GN=Stat4 PE=1 SV=1	STAT4	1	0.387216
Homeodomain-interacting protein kinase 4 OS=Mus musculus OX=10090 GN=Hipk4 PE=1 SV=2	HIPK4	0.585	0.180456
Ankyrin repeat domain-containing protein 17 OS=Mus musculus OX=10090 GN=Ankrd17 PE=1 SV=1	ANKRD17	0.999	0.180456
Probable RNA-binding protein 46 OS=Mus musculus OX=10090 GN=Rbm46 PE=1 SV=1	RBM46	0.999	0.180456
Magnesium transporter protein 1 OS=Mus musculus OX=10090 GN=Magt1 PE=1 SV=1	MAGT1	0.999	0.180456
Protein BUD31 homolog OS=Mus musculus OX=10090 GN=Bud31 PE=1 SV=2	BUD31	0.999	0.180456
Crooked neck-like protein 1 OS=Mus musculus OX=10090 GN=Crnkl1 PE=1 SV=1	CRNKL1	0.999	0.180456
Rapamycin-insensitive companion of mTOR OS=Mus musculus OX=10090 GN=Rictor PE=1 SV=2	RICTOR	0.999	0.180456
Protein FAM166A OS=Mus musculus OX=10090 GN=Fam166a PE=2 SV=1	FAM166A	1	0.886057
Clasp2 protein OS=Mus musculus OX=10090 GN=Clasp2 PE=2 SV=1	CLASP2	1	0.769551
RNA polymerase II-associated factor 1 homolog OS=Mus musculus OX=10090 GN=Paf1 PE=1 SV=1	PAF1	1.321	0.221849
Phosphatidylserine decarboxylase proenzyme, mitochondrial OS=Mus musculus OX=10090 GN=Pisd PE=3 SV=1	PISD	1.321	0.221849
Radial spoke head protein 3 homolog B OS=Mus musculus OX=10090 GN=Rsph3b PE=3 SV=1	RSPH3B	1.222	0.244125
Non-specific serine/threonine protein kinase OS=Mus musculus OX=10090 GN=Haspin PE=1 SV=1	HASPIN	0.585	0.244125
Dishevelled 2, dsh homolog (Drosophila) OS=Mus musculus OX=10090 GN=Dvl2 PE=2 SV=1	DVL2	0.585	0.244125
Testis-specific gene 10 protein OS=Mus musculus OX=10090 GN=Tsga10 PE=1 SV=1	TSGA10	0.585	0.244125
FERM domain-containing protein (Fragment) OS=Mus musculus OX=10090 GN=Rdx PE=2 SV=1	RDX	1	0.552842
Connector enhancer of kinase suppressor of ras 3 OS=Mus musculus OX=10090 GN=Cnksr3 PE=1 SV=1	CNKSR3	1.321	0.275724
IQ motif and SEC7 domain-containing protein 1 OS=Mus musculus OX=10090 GN=Iqsec1 PE=1 SV=1	IQSEC1	1.321	0.275724
Nuclear mitotic apparatus protein 1 OS=Mus musculus OX=10090 GN=Numa1 PE=1 SV=1	NUMA1	1.321	0.275724
Unconventional myosin-Vb OS=Mus musculus OX=10090 GN=Myo5b PE=1 SV=1	MYO5B	1.049	0.721246
Dickkopf-like protein 1 (Fragment) OS=Mus musculus OX=10090 GN=Dkkl1 PE=1 SV=1	DKKL1	1	0.387216
Flotillin-1 OS=Mus musculus OX=10090 GN=Flot1 PE=1 SV=1	FLOT1	1	0.283997
Fibronectin OS=Mus musculus OX=10090 GN=Fn1 PE=1 SV=1	FN1	1.17	0.337242
DnaJ homolog subfamily B member 13 OS=Mus musculus OX=10090 GN=Dnajb13 PE=1 SV=1	DNAJB13	1	0.29243
Synaptotagmin-like protein 4-a OS=Mus musculus OX=10090 GN=Sytl4 PE=2 SV=1	SYTL4	0.585	0.958607
1-phosphatidylinositol 4-kinase OS=Mus musculus OX=10090 GN=Pi4ka PE=1 SV=1	PI4KA	1	0.30103
DENN domain-containing protein 2B OS=Mus musculus OX=10090 GN=Dennd2b PE=1 SV=1	DENND2B	1	0.30103
Intraflagellar transport protein 80 homolog OS=Mus musculus OX=10090 GN=Ift80 PE=1 SV=1	IFT80	1	0.30103
WD repeat-containing protein 48 OS=Mus musculus OX=10090 GN=Wdr48 PE=1 SV=1	WDR48	1	0.30103
NEDD4-binding protein 3 OS=Mus musculus OX=10090 GN=N4bp3 PE=1 SV=1	N4BP3	1	0.30103
Activity-dependent neuroprotector homeobox protein OS=Mus musculus OX=10090 GN=Adnp PE=2 SV=1	ADNP	1	0.30103
Serine/threonine-protein phosphatase 6 catalytic subunit OS=Mus musculus OX=10090 GN=Ppp6c PE=1 SV=1	PPP6C	1	0.30103
Spermatogenesis-associated protein 31 OS=Mus musculus OX=10090 GN=Spata31 PE=1 SV=1	SPATA31	1	0.30103
2310021P13Rik protein OS=Mus musculus OX=10090 GN=Zswim8 PE=2 SV=1	ZSWIM8	1	0.30103
Transmembrane and coiled-coil domains protein 3 OS=Mus musculus OX=10090 GN=Tmcc3 PE=2 SV=1	TMCC3	1	0.30103
Transmembrane protein 247 OS=Mus musculus OX=10090 GN=Tmem247 PE=1 SV=2	TMEM247	1	0.30103
Putative KN motif and ankyrin repeat domains 3 isoform 1 OS=Mus musculus OX=10090 GN=Kank3 PE=2 SV=1	KANK3	1	0.30103
Stabilizer of axonemal microtubules 1 OS=Mus musculus OX=10090 GN=Saxo1 PE=3 SV=1	SAXO1	1	0.30103
Ran-binding protein 9 OS=Mus musculus OX=10090 GN=Ranbp9 PE=1 SV=1	RANBP9	1	0.30103
Testis specific basic protein OS=Mus musculus OX=10090 GN=BC051142 PE=1 SV=1	BC051142	1	0.30103
Armadillo repeat-containing protein 3 OS=Mus musculus OX=10090 GN=Armc3 PE=1 SV=1	ARMC3	1	0.30103
Predicted gene 17079 OS=Mus musculus OX=10090 GN=Gm17079 PE=4 SV=2	GM17079	1	0.30103
Tropomodulin-3 OS=Mus musculus OX=10090 GN=Tmod3 PE=2 SV=1	TMOD3	1.032	0.958607
MKIAA0857 protein (Fragment) OS=Mus musculus OX=10090 GN=Rab11fip5 PE=2 SV=1	RAB11FIP5	1	0.283997
Polyglutamylase complex subunit TTLL1 OS=Mus musculus OX=10090 GN=Ttll1 PE=1 SV=1	TTLL1	1	0.283997
Non-specific serine/threonine protein kinase OS=Mus musculus OX=10090 GN=Cdc42bpb PE=2 SV=1	CDC42BPB	1	0.552842
DNA topoisomerase OS=Mus musculus OX=10090 GN=Top3b PE=1 SV=1	TOP3B	1.321	0.275724
Tyrosine-protein kinase Fyn OS=Mus musculus OX=10090 GN=Fyn PE=1 SV=4	FYN	1.321	0.275724
CDK-activating kinase assembly factor MAT1 OS=Mus musculus OX=10090 GN=Mnat1 PE=1 SV=2	MNAT1	0.585	0.244125
Cleavage and polyadenylation specificity factor subunit 4 OS=Mus musculus OX=10090 GN=Cpsf4 PE=1 SV=1	CPSF4	0.585	0.244125
Centrin-4 OS=Mus musculus OX=10090 GN=Cetn4 PE=1 SV=1	CETN4	0.585	0.244125
Membrane-associated guanylate kinase, WW and PDZ domain-containing protein 3 OS=Mus musculus OX=10090 GN=Magi3 PE=1 SV=1	MAGI3	1.321	0.221849
CCR4-NOT transcription complex subunit 10 OS=Mus musculus OX=10090 GN=Cnot10 PE=1 SV=1	CNOT10	1.321	0.221849
Midasin OS=Mus musculus OX=10090 GN=Mdn1 PE=1 SV=1	MDN1	1	0.173925
EF-hand calcium-binding domain-containing protein 5 OS=Mus musculus OX=10090 GN=Efcab5 PE=1 SV=2	EFCAB5	0.585	0.173925
Endoplasmic reticulum transmembrane helix translocase OS=Mus musculus OX=10090 GN=Atp13a1 PE=1 SV=2	ATP13A1	0.999	0.173925
rRNA 2'-O-methyltransferase fibrillarin OS=Mus musculus OX=10090 GN=Fbl PE=1 SV=2	FBL	0.585	0.173925
CCHC-type zinc finger nucleic acid binding protein OS=Mus musculus OX=10090 GN=Cnbp PE=1 SV=2	CNBP	0.999	0.173925
Disintegrin and metalloproteinase domain-containing protein 5 OS=Mus musculus OX=10090 GN=Adam5 PE=1 SV=1	ADAM5	0.999	0.173925
Nucleoporin Nup37 OS=Mus musculus OX=10090 GN=Nup37 PE=1 SV=2	NUP37	0.999	0.173925
Nicolin-1 OS=Mus musculus OX=10090 GN=Nicn1 PE=2 SV=1	NICN1	0.999	0.173925
Inhibin alpha chain OS=Mus musculus OX=10090 GN=Inha PE=1 SV=2	INHA	0.999	0.173925
Dual-specificity kinase OS=Mus musculus OX=10090 GN=Dyrk1a PE=1 SV=1	DYRK1A	0.999	0.173925
Squamous cell carcinoma antigen recognized by T-cells 3 OS=Mus musculus OX=10090 GN=Sart3 PE=1 SV=1	SART3	0.999	0.173925
DNA repair endonuclease XPF OS=Mus musculus OX=10090 GN=Ercc4 PE=1 SV=3	ERCC4	0.999	0.173925
Mapk-regulated corepressor-interacting protein 1 OS=Mus musculus OX=10090 GN=Mcrip1 PE=1 SV=1	MCRIP1	0.999	0.173925
Dipeptidase 3 OS=Mus musculus OX=10090 GN=Dpep3 PE=1 SV=1	DPEP3	0.986	1.09151
Vinexin OS=Mus musculus OX=10090 GN=Sorbs3 PE=1 SV=1	SORBS3	1.031	0.522879
Actin-like protein 7A OS=Mus musculus OX=10090 GN=Actl7a PE=1 SV=1	ACTL7A	1	0.537602
Spectrin beta chain OS=Mus musculus OX=10090 GN=Sptbn2 PE=2 SV=1	SPTBN2	0.973	0.619789
Signal-induced proliferation-associated 1-like protein 3 OS=Mus musculus OX=10090 GN=Sipa1l3 PE=1 SV=1	SIPA1L3	1	0.537602
Tektin-4 OS=Mus musculus OX=10090 GN=Tekt4 PE=1 SV=2	TEKT4	1	0.769551
Unconventional myosin-Ic OS=Mus musculus OX=10090 GN=Myo1c PE=1 SV=2	MYO1C	0.993	0.721246
Plectin 2 OS=Mus musculus OX=10090 GN=Plec PE=2 SV=1	PLEC	0.995	0.886057
Expressed sequence AW554918 OS=Mus musculus OX=10090 GN=AW554918 PE=1 SV=1	AW554918	1.137	0.420216
Intraflagellar transport protein 172 homolog OS=Mus musculus OX=10090 GN=Ift172 PE=1 SV=1	IFT172	1	0.481486
AP complex subunit beta OS=Mus musculus OX=10090 GN=Ap2b1 PE=2 SV=1	AP2B1	1	0.853872
MAGE domain-containing protein OS=Mus musculus OX=10090 GN=Maged1 PE=2 SV=1	MAGED1	1	0.537602
DZF domain-containing protein OS=Mus musculus OX=10090 GN=Ilf2 PE=2 SV=1	ILF2	0.926	0.568636
E3 ubiquitin-protein ligase Praja-1 OS=Mus musculus OX=10090 GN=Pja1 PE=1 SV=3	PJA1	1	0.275724
Coiled-coil domain-containing protein 42 OS=Mus musculus OX=10090 GN=Ccdc42 PE=2 SV=2	CCDC42	0.848	0.337242
Band 4.1-like protein 3 OS=Mus musculus OX=10090 GN=Epb41l3 PE=1 SV=1	EPB41L3	1	0.568636
Nexilin alpha OS=Mus musculus OX=10090 GN=Nexn PE=2 SV=1	NEXN	0.959	0.30103
Catenin beta-1 OS=Mus musculus OX=10090 GN=Ctnnb1 PE=1 SV=1	CTNNB1	0.939	0.823909
Centrosomal protein of 55 kDa OS=Mus musculus OX=10090 GN=Cep55 PE=1 SV=2	CEP55	0.979	0.721246
Dynein regulatory complex protein 1 OS=Mus musculus OX=10090 GN=Drc1 PE=1 SV=1	DRC1	0.678	0.30103
Tektin OS=Mus musculus OX=10090 GN=Tekt1 PE=1 SV=1	TEKT1	0.907	0.337242
Kinesin light chain OS=Mus musculus OX=10090 GN=Klc2 PE=1 SV=1	KLC2	0.807	0.468521
Cytochrome c oxidase subunit 2 OS=Mus musculus musculus OX=39442 GN=COX2 PE=3 SV=1	COX2	0.893	1.20761
V-type proton ATPase subunit E 1 OS=Mus musculus OX=10090 GN=Atp6v1e1 PE=1 SV=2	ATP6V1E1	0.737	0.552842
Tropomyosin alpha-1 chain OS=Mus musculus OX=10090 GN=Tpm1 PE=1 SV=1	TPM1	0.956	0.267606
Meiosis-specific coiled-coil domain-containing protein MEIOC OS=Mus musculus OX=10090 GN=Meioc PE=1 SV=1	MEIOC	1	0.39794
Unconventional myosin-Id OS=Mus musculus OX=10090 GN=Myo1d PE=1 SV=1	MYO1D	0.952	0.769551
Rho guanine nucleotide exchange factor 2 OS=Mus musculus OX=10090 GN=Arhgef2 PE=1 SV=2	ARHGEF2	1	0.259637
Non-specific serine/threonine protein kinase OS=Mus musculus OX=10090 GN=Mark3 PE=1 SV=1	MARK3	1	0.259637
Protein-glutamine gamma-glutamyltransferase 2 OS=Mus musculus OX=10090 GN=Tgm2 PE=1 SV=4	TGM2	0.807	0.327902
Nuclear transcription factor, X-box-binding-like 1 OS=Mus musculus OX=10090 GN=Nfxl1 PE=1 SV=1	NFXL1	0.737	0.366532
Twinfilin-1 OS=Mus musculus OX=10090 GN=Twf1 PE=1 SV=2	TWF1	0.737	0.346787
Zinc finger CCCH domain-containing protein 18 OS=Mus musculus OX=10090 GN=Zc3h18 PE=1 SV=1	ZC3H18	0.737	0.346787
Spectrin alpha chain, non-erythrocytic 1 OS=Mus musculus OX=10090 GN=Sptan1 PE=1 SV=1	SPTAN1	0.945	0.552842
Kinesin-like protein KIF9 OS=Mus musculus OX=10090 GN=Kif9 PE=1 SV=2	KIF9	1	0.229148
Spectrin alpha chain, non-erythrocytic 1 OS=Mus musculus OX=10090 GN=Sptan1 PE=1 SV=1	SPTAN1	0.939	0.552842
Junctional cadherin 5 associated OS=Mus musculus OX=10090 GN=Jcad PE=1 SV=1	JCAD	0.934	0.356547
WD repeat-containing protein 19 OS=Mus musculus OX=10090 GN=Wdr19 PE=1 SV=1	WDR19	0.947	0.275724
Myosin-10 OS=Mus musculus OX=10090 GN=Myh10 PE=1 SV=1	MYH10	0.934	0.958607
40S ribosomal protein S7 OS=Mus musculus OX=10090 GN=Rps7 PE=1 SV=1	RPS7	0.836	0.619789
Signal-induced proliferation-associated 1-like protein 2 OS=Mus musculus OX=10090 GN=Sipa1l2 PE=1 SV=1	SIPA1L2	0.836	0.337242
Neurabin I OS=Mus musculus OX=10090 GN=Ppp1r9a PE=1 SV=1	PPP1R9A	0.911	0.387216
LIM domain and actin-binding protein 1 OS=Mus musculus OX=10090 GN=Lima1 PE=1 SV=3	LIMA1	0.903	0.408935
Add3 protein (Fragment) OS=Mus musculus OX=10090 GN=Add3 PE=2 SV=1	ADD3	0.893	0.585027
Myosin, light chain 12A, regulatory, non-sarcomeric OS=Mus musculus OX=10090 GN=Myl12a PE=1 SV=1	MYL12A	0.918	0.69897
Predicted gene 15114 OS=Mus musculus OX=10090 GN=Gm15114 PE=4 SV=1	GM15114	1	0.236572
Casein kinase I isoform alpha OS=Mus musculus OX=10090 GN=Csnk1a1 PE=1 SV=1	CSNK1A1	0.874	0.744727
TBC1 domain family member 31 OS=Mus musculus OX=10090 GN=Tbc1d31 PE=1 SV=1	TBC1D31	0.874	0.431798
RIB43A-like with coiled-coils protein 1 OS=Mus musculus OX=10090 GN=Ribc1 PE=2 SV=1	RIBC1	0.678	0.221849
Probable C-mannosyltransferase DPY19L2 OS=Mus musculus OX=10090 GN=Dpy19l2 PE=1 SV=1	DPY19L2	1	0.39794
IK cytokine OS=Mus musculus OX=10090 GN=Ik PE=2 SV=1	IK	0.848	0.309804
Intraflagellar transport protein 43 homolog OS=Mus musculus OX=10090 GN=Ift43 PE=1 SV=2	IFT43	1	0.19382
Asparagine--tRNA ligase (Fragment) OS=Mus musculus OX=10090 GN=Nars PE=1 SV=1	NARS	1	0.236572
40S ribosomal protein S13 OS=Mus musculus OX=10090 GN=Rps13 PE=1 SV=2	RPS13	0.83	0.468521
Tetratricopeptide repeat protein 8 OS=Mus musculus OX=10090 GN=Ttc8 PE=1 SV=1	TTC8	1	0.366532
Mitochondrial carrier homolog 2 OS=Mus musculus OX=10090 GN=Mtch2 PE=2 SV=1	MTCH2	1	0.769551
B-box and SPRY domain containing OS=Mus musculus OX=10090 GN=Bspry PE=2 SV=1	BSPRY	1	0.309804
Protein phosphatase Slingshot homolog 2 OS=Mus musculus OX=10090 GN=Ssh2 PE=1 SV=2	SSH2	0.9	0.408935
Polymerase delta-interacting protein 3 OS=Mus musculus OX=10090 GN=Poldip3 PE=1 SV=1	POLDIP3	1	0.420216
Kinesin-like protein OS=Mus musculus OX=10090 GN=Kif2b PE=2 SV=1	KIF2B	0.874	0.769551
Trafficking protein particle complex subunit 3 OS=Mus musculus OX=10090 GN=Trappc3 PE=1 SV=1	TRAPPC3	1	0.318759
Sperm acrosome developmental regulator OS=Mus musculus OX=10090 GN=Spacdr PE=4 SV=1	SPACDR	0.947	0.619789
Very-long-chain enoyl-CoA reductase OS=Mus musculus OX=10090 GN=Tecr PE=1 SV=1	TECR	0.807	0.337242
Kinesin-associated protein 3 OS=Mus musculus OX=10090 GN=Kifap3 PE=1 SV=1	KIFAP3	1	0.431798
Tubby-related protein 2 OS=Mus musculus OX=10090 GN=Tulp2 PE=1 SV=3	TULP2	0.7	0.468521
Spermatogenesis-associated protein 24 OS=Mus musculus OX=10090 GN=Spata24 PE=1 SV=1	SPATA24	0.862	0.677781
VH coding region (Fragment) OS=Mus musculus OX=10090 PE=4 SV=1		0.862	0.200659
A-kinase anchor protein 8-like OS=Mus musculus OX=10090 GN=Akap8l PE=1 SV=1	AKAP8L	0.874	0.29243
Fibrinogen C-terminal domain-containing protein OS=Mus musculus OX=10090 GN=Fgg PE=1 SV=1	FGG	0.765	0.356547
Myosin light chain 6B OS=Mus musculus OX=10090 GN=Myl6b PE=1 SV=1	MYL6B	0.848	0.958607
Transketolase-like protein 2 OS=Mus musculus OX=10090 GN=Tktl2 PE=1 SV=1	TKTL2	1	0.522879
Gelsolin OS=Mus musculus OX=10090 GN=Gsn PE=2 SV=1	GSN	0.886	0.619789
Spectrin beta chain, non-erythrocytic 1 OS=Mus musculus OX=10090 GN=Sptbn1 PE=1 SV=2	SPTBN1	0.883	0.721246
Spectrin alpha chain, non-erythrocytic 1 OS=Mus musculus OX=10090 GN=Sptan1 PE=1 SV=4	SPTAN1	0.88	0.552842
Mitogen-activated protein kinase-binding protein 1 OS=Mus musculus OX=10090 GN=Mapkbp1 PE=1 SV=1	MAPKBP1	0.807	0.229148
Transcription activator BRG1 OS=Mus musculus OX=10090 GN=Smarca4 PE=1 SV=1	SMARCA4	0.807	0.229148
F-box/WD repeat-containing protein 5 OS=Mus musculus OX=10090 GN=Fbxw5 PE=1 SV=1	FBXW5	0.807	0.229148
GTSE1_N domain-containing protein OS=Mus musculus OX=10090 GN=Gtse1 PE=1 SV=1	GTSE1	0.585	0.236572
Cilia- and flagella-associated protein 91 OS=Mus musculus OX=10090 GN=Cfap91 PE=1 SV=3	CFAP91	0.737	0.29243
Cytoplasmic dynein 2 intermediate chain 1 OS=Mus musculus OX=10090 GN=Dync2i1 PE=1 SV=1	DYNC2I1	0.778	0.236572
UAP56-interacting factor OS=Mus musculus OX=10090 GN=Fyttd1 PE=1 SV=1	FYTTD1	1	0.537602
ACTB protein OS=Mus musculus OX=10090 GN=Actb PE=2 SV=1	ACTB	0.866	0.677781
SUN domain-containing protein 2 OS=Mus musculus OX=10090 GN=Sun2 PE=1 SV=3	SUN2	0.874	0.30103
Actin-binding LIM protein 1 OS=Mus musculus OX=10090 GN=Ablim1 PE=1 SV=1	ABLIM1	0.817	0.366532
Inactive serine/threonine-protein kinase TEX14 OS=Mus musculus OX=10090 GN=Tex14 PE=1 SV=2	TEX14	0.864	0.552842
2-oxoglutarate dehydrogenase complex component E1 OS=Mus musculus OX=10090 GN=Ogdh PE=1 SV=3	OGDH	0.893	0.408935
Fibrinogen beta chain OS=Mus musculus OX=10090 GN=Fgb PE=1 SV=1	FGB	0.652	0.481486
DDB1- and CUL4-associated factor 7 OS=Mus musculus OX=10090 GN=Dcaf7 PE=1 SV=1	DCAF7	0.7	0.508638
GLIPR1-like protein 1 OS=Mus musculus OX=10090 GN=Glipr1l1 PE=1 SV=1	GLIPR1L1	0.678	0.283997
CEP295 N-terminal-like protein OS=Mus musculus OX=10090 GN=Cep295nl PE=1 SV=1	CEP295NL	0.807	0.568636
Golgi-associated RAB2 interactor family member 4 OS=Mus musculus OX=10090 GN=Garin4 PE=1 SV=1	GARIN4	0.737	0.229148
Family with sequence similarity 186, member B OS=Mus musculus OX=10090 GN=Fam186b PE=4 SV=1	FAM186B	0.737	0.229148
Eukaryotic translation initiation factor 4E type 2 OS=Mus musculus OX=10090 GN=Eif4e2 PE=1 SV=1	EIF4E2	0.737	0.229148
Tight junction protein ZO-1 OS=Mus musculus OX=10090 GN=Tjp1 PE=1 SV=1	TJP1	0.844	0.39794
Protein phosphatase 1 regulatory subunit 12C OS=Mus musculus OX=10090 GN=Ppp1r12c PE=1 SV=1	PPP1R12C	0.678	0.267606
ESP-1 OS=Mus musculus OX=10090 GN=Prss21 PE=1 SV=1	PRSS21	0.737	0.638272
Renin receptor OS=Mus musculus OX=10090 GN=Atp6ap2 PE=1 SV=2	ATP6AP2	0.737	0.229148
Angiomotin OS=Mus musculus OX=10090 GN=Amot PE=1 SV=3	AMOT	0.737	0.229148
Protein fantom OS=Mus musculus OX=10090 GN=Rpgrip1l PE=1 SV=2	RPGRIP1L	0.737	0.229148
Pericentriolar material 1 OS=Mus musculus OX=10090 GN=Pcm1 PE=2 SV=1	PCM1	0.841	0.769551
RING finger protein 17 OS=Mus musculus OX=10090 GN=Rnf17 PE=1 SV=2	RNF17	0.848	0.366532
Protein phosphatase 1 regulatory subunit 12A OS=Mus musculus OX=10090 GN=Ppp1r12a PE=1 SV=2	PPP1R12A	0.844	0.552842
Adenylate kinase 8 OS=Mus musculus OX=10090 GN=Ak8 PE=1 SV=1	AK8	0.737	0.187087
Centrosomal protein of 72 kDa OS=Mus musculus OX=10090 GN=Cep72 PE=1 SV=3	CEP72	0.803	0.769551
Testin OS=Mus musculus OX=10090 GN=Tesl2 PE=3 SV=1	TESL2	1	0.167491
A-kinase anchor protein 3 OS=Mus musculus OX=10090 GN=Akap3 PE=1 SV=2	AKAP3	0.762	0.327902
Erlin-1 OS=Mus musculus OX=10090 GN=Erlin1 PE=1 SV=2	ERLIN1	0.778	0.585027
Pleckstrin homology domain-containing, family A member 5 (Fragment) OS=Mus musculus OX=10090 GN=Plekha5 PE=1 SV=1	PLEKHA5	0.778	0.259637
2500003M10Rik protein OS=Mus musculus OX=10090 GN=Chtop PE=2 SV=1	CHTOP	0.778	0.537602
C-Cbl associated protein OS=Mus musculus OX=10090 GN=Sorbs1 PE=2 SV=1	SORBS1	0.854	0.508638
Sorting and assembly machinery component 50 homolog OS=Mus musculus OX=10090 GN=Samm50 PE=1 SV=1	SAMM50	0.83	0.387216
Thyroid hormone receptor-associated protein 3 OS=Mus musculus OX=10090 GN=Thrap3 PE=1 SV=1	THRAP3	0.737	0.318759
Zona pellucida sperm-binding protein 3 receptor OS=Mus musculus OX=10090 GN=Zp3r PE=1 SV=1	ZP3R	0.7	0.769551
La-related protein 7 OS=Mus musculus OX=10090 GN=Larp7 PE=3 SV=1	LARP7	0.737	0.244125
Glutaredoxin-3 OS=Mus musculus OX=10090 GN=Glrx3 PE=1 SV=1	GLRX3	0.893	0.356547
Heterogeneous nuclear ribonucleoprotein R OS=Mus musculus OX=10090 GN=Hnrnpr PE=2 SV=1	HNRNPR	0.7	0.481486
Tnik protein OS=Mus musculus OX=10090 GN=Tnik PE=1 SV=1	TNIK	1.222	0.229148
Cancer-associated gene 1 protein homolog OS=Mus musculus OX=10090 GN=Cage1 PE=1 SV=2	CAGE1	0.907	0.29243
Coiled-coil domain-containing protein 136 OS=Mus musculus OX=10090 GN=Ccdc136 PE=1 SV=2	CCDC136	0.823	0.585027
Reticulocalbin-2 OS=Mus musculus OX=10090 GN=Rcn2 PE=2 SV=1	RCN2	0.807	0.29243
Piwi-like protein 2 OS=Mus musculus OX=10090 GN=Piwil2 PE=1 SV=2	PIWIL2	0.807	0.744727
Myosin light polypeptide 6 OS=Mus musculus OX=10090 GN=Myl6 PE=1 SV=1	MYL6	0.791	0.638272
Cysteine desulfurase, mitochondrial OS=Mus musculus OX=10090 GN=Nfs1 PE=2 SV=1	NFS1	1	0.267606
Mitogen-activated protein kinase kinase kinase kinase 4 OS=Mus musculus OX=10090 GN=Map4k4 PE=1 SV=1	MAP4K4	0.737	0.408935
Unconventional myosin-If OS=Mus musculus OX=10090 GN=Myo1f PE=1 SV=1	MYO1F	0.737	0.259637
Sequestosome-1 OS=Mus musculus OX=10090 GN=Sqstm1 PE=1 SV=1	SQSTM1	0.585	0.251812
Pre-mRNA-processing factor 40 homolog A OS=Mus musculus OX=10090 GN=Prpf40a PE=1 SV=1	PRPF40A	0.678	0.200659
Spermatogenesis-associated 31 subfamily D, member 1C OS=Mus musculus OX=10090 GN=Spata31d1c PE=4 SV=1	SPATA31D1C	0.678	0.200659
Nesprin-3 OS=Mus musculus OX=10090 GN=Syne3 PE=1 SV=1	SYNE3	1	0.200659
Predicted gene 16434 OS=Mus musculus OX=10090 GN=Gm16434 PE=4 SV=1	GM16434	1	0.200659
E3 ubiquitin-protein ligase RBBP6 (Fragment) OS=Mus musculus OX=10090 GN=Rbbp6 PE=1 SV=1	RBBP6	1	0.200659
Probable helicase with zinc finger domain OS=Mus musculus OX=10090 GN=Helz PE=1 SV=2	HELZ	1	0.200659
Tropomyosin alpha-3 chain OS=Mus musculus OX=10090 GN=Tpm3 PE=2 SV=1	TPM3	0.78	0.638272
Synaptonemal complex central element protein 1 OS=Mus musculus OX=10090 GN=Syce1 PE=1 SV=1	SYCE1	0.737	0.207608
Ras-related protein R-Ras2 OS=Mus musculus OX=10090 GN=Rras2 PE=1 SV=1	RRAS2	1	0.468521
V-type proton ATPase catalytic subunit A OS=Mus musculus OX=10090 GN=Atp6v1a PE=1 SV=2	ATP6V1A	0.807	1.22915
Flagellum-associated coiled-coil domain-containing protein 1 OS=Mus musculus OX=10090 GN=Flacc1 PE=4 SV=1	FLACC1	1	0.200659
Testis protein TEX16 OS=Mus musculus OX=10090 GN=Tex16 PE=2 SV=1	TEX16	1	0.200659
DnaJ homolog subfamily C member 10 OS=Mus musculus OX=10090 GN=Dnajc10 PE=1 SV=2	DNAJC10	1	0.200659
Myozenin-1 OS=Mus musculus OX=10090 GN=Myoz1 PE=1 SV=1	MYOZ1	1	0.200659
Sorting nexin-27 OS=Mus musculus OX=10090 GN=Snx27 PE=1 SV=2	SNX27	1	0.200659
Diacylglycerol kinase (ATP) OS=Mus musculus OX=10090 GN=Dgke PE=1 SV=1	DGKE	1	0.200659
WD repeat domain 63 OS=Mus musculus OX=10090 GN=Dnai3 PE=2 SV=1	DNAI3	1	0.200659
Protein CASC3 OS=Mus musculus OX=10090 GN=Casc3 PE=1 SV=3	CASC3	1	0.200659
Caveolae-associated protein 1 OS=Mus musculus OX=10090 GN=Cavin1 PE=1 SV=1	CAVIN1	0.848	1.22185
Dystrobrevin OS=Mus musculus OX=10090 GN=Dtnb PE=1 SV=1	DTNB	0.485	0.187087
Rac GTPase-activating protein 1 OS=Mus musculus OX=10090 GN=Racgap1 PE=1 SV=1	RACGAP1	0.765	0.229148
Myosin-9 OS=Mus musculus OX=10090 GN=Myh9 PE=1 SV=4	MYH9	0.766	0.769551
Leucine rich repeat and coiled-coil domain containing 1 OS=Mus musculus OX=10090 GN=Lrrcc1 PE=1 SV=1	LRRCC1	0.585	0.236572
Dixin OS=Mus musculus OX=10090 GN=Dixdc1 PE=1 SV=1	DIXDC1	1	0.167491
Cyclin-dependent kinase 5 OS=Mus musculus OX=10090 GN=Cdk5 PE=1 SV=1	CDK5	1	0.167491
Coronin-2B OS=Mus musculus OX=10090 GN=Coro2b PE=1 SV=2	CORO2B	0.678	0.148742
Alpha-actinin-3 OS=Mus musculus OX=10090 GN=Actn3 PE=2 SV=1	ACTN3	0.759	0.30103
Elastin OS=Mus musculus OX=10090 GN=Eln PE=1 SV=2	ELN	0.7	0.19382
Liprin-beta-2 OS=Mus musculus OX=10090 GN=Ppfibp2 PE=1 SV=1	PPFIBP2	1	0.130768
S-phase kinase-associated protein 1 OS=Mus musculus OX=10090 GN=Skp1 PE=2 SV=1	SKP1	0.71	0.79588
Coiled-coil domain-containing protein 77 OS=Mus musculus OX=10090 GN=Ccdc77 PE=1 SV=1	CCDC77	0.862	0.259637
Unconventional myosin-Ie OS=Mus musculus OX=10090 GN=Myo1e PE=1 SV=1	MYO1E	0.778	0.236572
THO complex subunit 4 OS=Mus musculus OX=10090 GN=Alyref PE=1 SV=3	ALYREF	0.737	0.958607
J domain-containing protein OS=Mus musculus OX=10090 GN=Dnajb1 PE=1 SV=1	DNAJB1	0.874	0.236572
Beta-actin-like protein 2 OS=Mus musculus OX=10090 GN=Actbl2 PE=1 SV=1	ACTBL2	0.75	0.585027
Dynein axonemal heavy chain 17 OS=Mus musculus OX=10090 GN=Dnah17 PE=1 SV=3	DNAH17	0.737	0.229148
Aha1_N domain-containing protein OS=Mus musculus OX=10090 GN=Ahsa1 PE=2 SV=1	AHSA1	0.415	0.275724
Desmin OS=Mus musculus OX=10090 GN=Des PE=1 SV=3	DES	0.721	0.481486
Protein FAM98A OS=Mus musculus OX=10090 GN=Fam98a PE=1 SV=1	FAM98A	0.678	0.244125
Myosin-11 OS=Mus musculus OX=10090 GN=Myh11 PE=1 SV=1	MYH11	0.723	0.744727
Actin-related protein 3 OS=Mus musculus OX=10090 GN=Actr3 PE=2 SV=1	ACTR3	0.667	0.585027
Pre-mRNA-splicing factor SPF27 OS=Mus musculus OX=10090 GN=Bcas2 PE=1 SV=1	BCAS2	0.585	0.180456
Regulator of nonsense transcripts 1 OS=Mus musculus OX=10090 GN=Upf1 PE=1 SV=2	UPF1	0.728	0.366532
Galactokinase 1 OS=Mus musculus OX=10090 GN=Galk1 PE=2 SV=1	GALK1	0.678	0.420216
Dynein axonemal heavy chain 8 OS=Mus musculus OX=10090 GN=Dnah8 PE=1 SV=2	DNAH8	0.692	0.283997
Probable ubiquitin carboxyl-terminal hydrolase FAF-X OS=Mus musculus OX=10090 GN=Usp9x PE=1 SV=2	USP9X	0.724	0.387216
Kinesin-like protein OS=Mus musculus OX=10090 GN=Kif2a PE=1 SV=1	KIF2A	0.737	0.552842
116 kDa U5 small nuclear ribonucleoprotein component OS=Mus musculus OX=10090 GN=Eftud2 PE=1 SV=1	EFTUD2	0.722	0.30103
Selenoprotein F OS=Mus musculus OX=10090 GN=Selenof PE=1 SV=1	SELENOF	0.737	0.236572
UDP-N-acetylglucosamine--peptide N-acetylglucosaminyltransferase 110 kDa subunit OS=Mus musculus OX=10090 GN=Ogt PE=1 SV=2	OGT	0.737	0.431798
SUN domain-containing protein 1 OS=Mus musculus OX=10090 GN=Sun1 PE=1 SV=2	SUN1	0.807	0.161151
Heterogeneous nuclear ribonucleoprotein U-like protein 2 OS=Mus musculus OX=10090 GN=Hnrnpul2 PE=1 SV=2	HNRNPUL2	0.678	0.236572
Tdrd6 protein OS=Mus musculus OX=10090 GN=Tdrd6 PE=2 SV=1	TDRD6	0.681	0.229148
Tln2 protein OS=Mus musculus OX=10090 GN=Tln2 PE=2 SV=1	TLN2	0.7	0.366532
60S ribosomal protein L35a OS=Mus musculus OX=10090 GN=Rpl35a PE=1 SV=2	RPL35A	0.415	0.677781
Protein AF-10 OS=Mus musculus OX=10090 GN=Mllt10 PE=1 SV=2	MLLT10	0.737	0.207608
Rab11 family-interacting protein 2 OS=Mus musculus OX=10090 GN=Rab11fip2 PE=1 SV=1	RAB11FIP2	0.637	0.49485
40S ribosomal protein S26 OS=Mus musculus OX=10090 GN=Rps26 PE=1 SV=3	RPS26	0.515	0.408935
Protein maelstrom homolog OS=Mus musculus OX=10090 GN=Mael PE=1 SV=1	MAEL	0.628	0.443697
Tropomyosin alpha-1 chain OS=Mus musculus OX=10090 GN=Tpm1 PE=1 SV=1	TPM1	0.675	0.508638
F-actin-capping protein subunit alpha-2 OS=Mus musculus OX=10090 GN=Capza2 PE=1 SV=3	CAPZA2	0.692	0.721246
Tudor domain-containing protein 1 OS=Mus musculus OX=10090 GN=Tdrd1 PE=1 SV=2	TDRD1	0.642	0.337242
Family with sequence similarity 205, member A1 OS=Mus musculus OX=10090 GN=Fam205a1 PE=4 SV=1	FAM205A1	0.652	0.173925
60S acidic ribosomal protein P1 OS=Mus musculus OX=10090 GN=Rplp1 PE=1 SV=1	RPLP1	0.541	0.568636
Outer dense fiber protein 1 OS=Mus musculus OX=10090 GN=Odf1 PE=2 SV=1	ODF1	0.585	0.481486
Caprin-1 OS=Mus musculus OX=10090 GN=Caprin1 PE=1 SV=2	CAPRIN1	0.807	0.221849
Unconventional myosin-VIIa OS=Mus musculus OX=10090 GN=Myo7a PE=1 SV=2	MYO7A	0.667	0.468521
FYVE and coiled-coil domain-containing protein 1 OS=Mus musculus OX=10090 GN=Fyco1 PE=1 SV=1	FYCO1	0.71	0.408935
Transcriptional activator protein Pur-alpha OS=Mus musculus OX=10090 GN=Pura PE=2 SV=1	PURA	0.585	0.259637
Sickle tail protein OS=Mus musculus OX=10090 GN=Skt PE=1 SV=1	SKT	0.644	0.29243
AP-2 complex subunit mu OS=Mus musculus OX=10090 GN=Ap2m1 PE=1 SV=1	AP2M1	0.606	0.431798
Myosin regulatory light chain 12B OS=Mus musculus OX=10090 GN=Myl12b PE=1 SV=2	MYL12B	0.662	0.744727
Tropomyosin alpha-1 chain OS=Mus musculus OX=10090 GN=Tpm1 PE=1 SV=1	TPM1	0.664	0.79588
Tpm2 protein OS=Mus musculus OX=10090 GN=Tpm2 PE=2 SV=1	TPM2	0.651	0.69897
Tpm3 protein OS=Mus musculus OX=10090 GN=Tpm3 PE=2 SV=1	TPM3	0.649	0.79588
Ubiquitin carboxyl-terminal hydrolase 7 OS=Mus musculus OX=10090 GN=Usp7 PE=1 SV=1	USP7	0.613	0.585027
AP-2 complex subunit sigma OS=Mus musculus OX=10090 GN=Ap2s1 PE=1 SV=1	AP2S1	0.628	0.309804
Testicular spindle-associated protein SHCBP1L OS=Mus musculus OX=10090 GN=Shcbp1l PE=1 SV=1	SHCBP1L	0.621	0.60206
NFATC2-interacting protein OS=Mus musculus OX=10090 GN=Nfatc2ip PE=1 SV=1	NFATC2IP	0.737	0.148742
Bardet-Biedl syndrome 5 protein homolog OS=Mus musculus OX=10090 GN=Bbs5 PE=1 SV=1	BBS5	0.737	0.148742
TBC1 domain family, member 19 OS=Mus musculus OX=10090 GN=Tbc1d19 PE=1 SV=1	TBC1D19	0.737	0.148742
Cilia- and flagella-associated protein 298 OS=Mus musculus OX=10090 GN=Cfap298 PE=1 SV=1	CFAP298	0.585	0.148742
BAG family molecular chaperone regulator 5 OS=Mus musculus OX=10090 GN=Bag5 PE=1 SV=1	BAG5	0.415	0.161151
Metaxin-1 OS=Mus musculus OX=10090 GN=Mtx1 PE=1 SV=1		0.415	0.187087
Fibrous sheath-interacting protein 2 OS=Mus musculus OX=10090 GN=Fsip2 PE=1 SV=3	FSIP2	0.618	0.19382
Myosin regulatory light polypeptide 9 OS=Mus musculus OX=10090 GN=Myl9 PE=1 SV=3	MYL9	0.621	0.60206
Rho guanine nucleotide exchange factor (GEF) 11 OS=Mus musculus OX=10090 GN=Arhgef11 PE=1 SV=1	ARHGEF11	0.585	0.154902
Meiosis-specific nuclear structural protein 1 OS=Mus musculus OX=10090 GN=Mns1 PE=1 SV=1	MNS1	0.585	0.259637
E3 ubiquitin-protein ligase UBR5 OS=Mus musculus OX=10090 GN=Ubr5 PE=1 SV=1	UBR5	0.585	0.148742
Sec24-related gene family, member C (S. cerevisiae) OS=Mus musculus OX=10090 GN=Sec24c PE=1 SV=1	SEC24C	0.585	0.148742
E3 SUMO-protein ligase NSE2 OS=Mus musculus OX=10090 GN=Nsmce2 PE=1 SV=1	NSMCE2	0.585	0.148742
Cytoskeleton-associated protein 2-like OS=Mus musculus OX=10090 GN=Ckap2l PE=1 SV=1	CKAP2L	0.585	0.148742
Abl interactor 1 OS=Mus musculus OX=10090 GN=Abi1 PE=1 SV=1	ABI1	0.585	0.148742
Cold shock domain-containing protein E1 OS=Mus musculus OX=10090 GN=Csde1 PE=2 SV=1	CSDE1	0.585	0.148742
Prickle-like protein 1 OS=Mus musculus OX=10090 GN=Prickle1 PE=1 SV=1	PRICKLE1	0.585	0.148742
Phosphofurin acidic cluster sorting protein 1 OS=Mus musculus OX=10090 GN=Pacs1 PE=2 SV=1	PACS1	0.585	0.148742
Vesicle-fusing ATPase OS=Mus musculus OX=10090 GN=Vps4a PE=2 SV=1	VPS4A	0.585	0.30103
Glutathione S-transferase omega OS=Mus musculus OX=10090 GN=Gsto2 PE=3 SV=1	GSTO2	0.515	0.431798
Non-specific serine/threonine protein kinase OS=Mus musculus OX=10090 GN=Mark2 PE=1 SV=2	MARK2	0.608	0.327902
Structural maintenance of chromosomes protein 6 OS=Mus musculus OX=10090 GN=Smc6 PE=1 SV=1	SMC6	0.737	0.124939
60S ribosomal protein L23 OS=Mus musculus OX=10090 GN=Rpl23 PE=1 SV=1	RPL23	0.553	0.886057
Cingulin OS=Mus musculus OX=10090 GN=Cgn PE=1 SV=1	CGN	0.618	0.318759
Terminal uridylyltransferase 4 OS=Mus musculus OX=10090 GN=Tut4 PE=1 SV=1	TUT4	0	0.102373
Centrin-3 OS=Mus musculus OX=10090 GN=Cetn3 PE=1 SV=1	CETN3	0	0.102373
Protein cordon-bleu OS=Mus musculus OX=10090 GN=Cobl PE=1 SV=1	COBL	0	0.102373
Protein sel-1 homolog 1 OS=Mus musculus OX=10090 GN=Sel1l PE=1 SV=1	SEL1L	0	0.102373
Gem-associated protein 5 OS=Mus musculus OX=10090 GN=Gemin5 PE=1 SV=1	GEMIN5	0	0.102373
Intraflagellar transport protein 52 homolog OS=Mus musculus OX=10090 GN=Ift52 PE=1 SV=2	IFT52	0	0.102373
60S acidic ribosomal protein P0 OS=Mus musculus OX=10090 GN=Rplp0 PE=2 SV=1	RPLP0	0.585	0.744727
F-actin monooxygenase OS=Mus musculus OX=10090 GN=Mical3 PE=1 SV=1	MICAL3	0.485	0.173925
Serine/threonine-protein phosphatase PP1-gamma catalytic subunit OS=Mus musculus OX=10090 GN=Ppp1cc PE=1 SV=1	PPP1CC	0.599	0.30103
Ribosome quality control complex subunit NEMF OS=Mus musculus OX=10090 GN=Nemf PE=1 SV=2	NEMF	0.585	0.167491
Thymopoietin OS=Mus musculus OX=10090 GN=Tmpo PE=2 SV=1	TMPO	0.678	0.236572
WD repeat-containing protein 35 OS=Mus musculus OX=10090 GN=Wdr35 PE=1 SV=3	WDR35	0.541	0.366532
Tudor domain-containing protein 5 OS=Mus musculus OX=10090 GN=Tdrd5 PE=1 SV=3	TDRD5	0.585	0.148742
Cell division cycle 5-like protein OS=Mus musculus OX=10090 GN=Cdc5l PE=1 SV=1	CDC5L	0.53	0.148742
KH domain-containing, RNA-binding, signal transduction-associated protein 1 OS=Mus musculus OX=10090 GN=Khdrbs1 PE=1 SV=2	KHDRBS1	0.502	0.207608
Adenosylhomocysteinase OS=Mus musculus OX=10090 GN=Ahcy PE=1 SV=3	AHCY	0.599	0.508638
GAS2-like protein 1 OS=Mus musculus OX=10090 GN=Gas2l1 PE=1 SV=1	GAS2L1	0.553	0.142668
Serine/threonine-protein phosphatase (Fragment) OS=Mus musculus OX=10090 GN=Ppp2cb PE=2 SV=1	PPP2CB	0.585	0.236572
RING-type E3 ubiquitin transferase OS=Mus musculus OX=10090 GN=Trim36 PE=1 SV=1	TRIM36	0.452	0.318759
Clathrin heavy chain OS=Mus musculus OX=10090 GN=Cltc PE=1 SV=1	CLTC	0.575	0.79588
Importin-4 OS=Mus musculus OX=10090 GN=Ipo4 PE=1 SV=1	IPO4	0.585	0.200659
Lipoamide acyltransferase component of branched-chain alpha-keto acid dehydrogenase complex, mitochondrial OS=Mus musculus OX=10090 GN=Dbt PE=1 SV=2	DBT	0.585	0.161151
Kinesin-like protein OS=Mus musculus OX=10090 GN=Kif3a PE=1 SV=1	KIF3A	0.621	0.366532
Serine/threonine-protein phosphatase PP1-beta catalytic subunit OS=Mus musculus OX=10090 GN=Ppp1cb PE=1 SV=3	PPP1CB	0.541	0.376751
Actin-related protein 10 OS=Mus musculus OX=10090 GN=Actr10 PE=1 SV=2	ACTR10	0.559	0.346787
Sorbin and SH3 domain-containing protein 2 OS=Mus musculus OX=10090 GN=Sorbs2 PE=1 SV=2	SORBS2	0.515	0.136677
PAS domain containing serine/threonine kinase OS=Mus musculus OX=10090 GN=Pask PE=2 SV=1	PASK	0.515	0.136677
Eukaryotic translation initiation factor 5B OS=Mus musculus OX=10090 GN=Eif5b PE=1 SV=2	EIF5B	0.585	0.19382
Scaffold attachment factor B1 OS=Mus musculus OX=10090 GN=Safb PE=1 SV=2	SAFB	0.541	0.468521
Actin-related protein 2/3 complex subunit 4 OS=Mus musculus OX=10090 GN=Arpc4 PE=1 SV=3	ARPC4	0.541	0.207608
Coronin OS=Mus musculus OX=10090 GN=Coro2a PE=2 SV=1	CORO2A	0.515	0.113509
Clathrin light chain OS=Mus musculus OX=10090 GN=Cltb PE=2 SV=1	CLTB	0.515	0.318759
Heterogeneous nuclear ribonucleoprotein H2 OS=Mus musculus OX=10090 GN=Hnrnph2 PE=1 SV=1	HNRNPH2	0.447	0.136677
Myb-binding protein 1A OS=Mus musculus OX=10090 GN=Mybbp1a PE=1 SV=1	MYBBP1A	0.415	0.200659
60S ribosomal protein L21 OS=Mus musculus OX=10090 GN=Rpl21 PE=1 SV=3	RPL21	0.547	0.207608
Ras GTPase-activating-like protein IQGAP2 OS=Mus musculus OX=10090 GN=Iqgap2 PE=1 SV=2	IQGAP2	0.541	0.130768
DnaJ homolog subfamily B member 3 OS=Mus musculus OX=10090 GN=Dnajb3 PE=2 SV=1	DNAJB3	0.469	0.677781
Protein regulator of cytokinesis 1 OS=Mus musculus OX=10090 GN=Prc1 PE=1 SV=1	PRC1	0.485	0.619789
Afadin OS=Mus musculus OX=10090 GN=Afdn PE=1 SV=1	AFDN	0.585	0.124939
Protein scribble homolog OS=Mus musculus OX=10090 GN=Scrib PE=1 SV=2	SCRIB	0.553	0.19382
MICOS complex subunit MIC60 OS=Mus musculus OX=10090 GN=Immt PE=2 SV=1	IMMT	0.539	0.853872
E3 ubiquitin-protein ligase UBR4 OS=Mus musculus OX=10090 GN=Ubr4 PE=1 SV=1	UBR4	0.637	0.154902
Xaa-Pro aminopeptidase 3 OS=Mus musculus OX=10090 GN=Xpnpep3 PE=1 SV=1	XPNPEP3	0.459	0.161151
Filamin, alpha OS=Mus musculus OX=10090 GN=Flna PE=1 SV=1	FLNA	0.511	0.49485
Cytoplasmic FMR1-interacting protein OS=Mus musculus OX=10090 GN=Cyfip1 PE=1 SV=1	CYFIP1	0.585	0.119186
Double-stranded RNA-binding protein Staufen homolog 1 OS=Mus musculus OX=10090 GN=Stau1 PE=1 SV=1	STAU1	0.585	0.119186
Regulator of nonsense transcripts 2 OS=Mus musculus OX=10090 GN=Upf2 PE=1 SV=1	UPF2	0.585	0.130768
RIKEN cDNA C530008M17 gene OS=Mus musculus OX=10090 GN=Cracd PE=1 SV=1		0.517	0.119186
RNA-binding protein FXR1 OS=Mus musculus OX=10090 GN=Fxr1 PE=1 SV=2	FXR1	0.502	0.552842
Zinc finger protein 541 OS=Mus musculus OX=10090 GN=Znf541 PE=1 SV=1	ZNF541	0.322	0.130768
Ataxin-2 (Fragment) OS=Mus musculus OX=10090 GN=Atxn2 PE=1 SV=1	ATXN2	0.322	0.130768
Bcl-2-associated transcription factor 1 OS=Mus musculus OX=10090 GN=Bclaf1 PE=1 SV=2	BCLAF1	0.585	0.154902
Heterogeneous nuclear ribonucleoprotein L-like OS=Mus musculus OX=10090 GN=Hnrnpll PE=1 SV=3	HNRNPLL	0.515	0.142668
Zinc finger B-box domain-containing protein 1 OS=Mus musculus OX=10090 GN=Zbbx PE=4 SV=2	ZBBX	0.585	0.119186
F-box only protein 46 OS=Mus musculus OX=10090 GN=Fbxo46 PE=2 SV=1	FBXO46	0.585	0.119186
40S ribosomal protein S17 (Fragment) OS=Mus musculus OX=10090 GN=Rps17 PE=2 SV=1	RPS17	0.585	0.337242
AP-1 complex subunit mu-1 OS=Mus musculus OX=10090 GN=Ap1m1 PE=1 SV=3	AP1M1	0.363	0.823909
F-actin-capping protein subunit alpha-3 OS=Mus musculus OX=10090 GN=Capza3 PE=2 SV=1	CAPZA3	0.585	0.102373
Gigaxonin OS=Mus musculus OX=10090 GN=Gan PE=1 SV=2	GAN	0.541	0.207608
Inactive peptidyl-prolyl cis-trans isomerase FKBP6 OS=Mus musculus OX=10090 GN=Fkbp6 PE=1 SV=1	FKBP6	0.807	0.142668
Talin-1 OS=Mus musculus OX=10090 GN=Tln1 PE=1 SV=2	TLN1	0.511	0.387216
Tropomyosin alpha-4 chain OS=Mus musculus OX=10090 GN=Tpm4 PE=1 SV=3	TPM4	0.495	0.79588
EF-hand domain-containing protein D1 OS=Mus musculus OX=10090 GN=Efhd1 PE=1 SV=1	EFHD1	0.464	0.142668
60S ribosomal protein L3 OS=Mus musculus OX=10090 GN=Rpl3 PE=1 SV=3	RPL3	0.415	0.221849
Ataxin-2-like protein OS=Mus musculus OX=10090 GN=Atxn2l PE=1 SV=1	ATXN2L	0.415	0.180456
Cytochrome c oxidase subunit 5A, mitochondrial OS=Mus musculus OX=10090 GN=Cox5a PE=1 SV=2	COX5A	0.452	0.187087
Alpha actinin 1a OS=Mus musculus OX=10090 GN=Actn1 PE=1 SV=1	ACTN1	0.489	0.229148
Charged multivesicular body protein 4b OS=Mus musculus OX=10090 GN=Chmp4b PE=1 SV=2	CHMP4B	0.322	0.119186
Cytospin-B OS=Mus musculus OX=10090 GN=Specc1 PE=1 SV=1	SPECC1	0.415	0.107905
Gap junction protein OS=Mus musculus OX=10090 GN=Gja1 PE=3 SV=1	GJA1	0.456	0.79588
Serine/threonine-protein phosphatase 2A 55 kDa regulatory subunit B OS=Mus musculus OX=10090 GN=Ppp2r2a PE=1 SV=1	PPP2R2A	0.415	0.142668
Cell growth-regulating nucleolar protein OS=Mus musculus OX=10090 GN=Lyar PE=1 SV=2	LYAR	0.493	0.537602
RNA polymerase-associated protein CTR9 homolog OS=Mus musculus OX=10090 GN=Ctr9 PE=1 SV=2	CTR9	0.415	0.0809219
Synaptopodin-2 OS=Mus musculus OX=10090 GN=Synpo2 PE=1 SV=1	SYNPO2	0.678	0.124939
Alpha-actinin-4 OS=Mus musculus OX=10090 GN=Actn4 PE=1 SV=1	ACTN4	0.475	0.21467
Ribosomal protein OS=Mus musculus OX=10090 GN=Rpl10a PE=1 SV=1	RPL10A	0.363	0.346787
SAFB-like, transcription modulator OS=Mus musculus OX=10090 GN=Sltm PE=2 SV=1	SLTM	0.502	0.124939
Actin-related protein 2 OS=Mus musculus OX=10090 GN=Actr2 PE=1 SV=1	ACTR2	0.392	0.19382
DDB1- and CUL4-associated factor 8 OS=Mus musculus OX=10090 GN=Dcaf8 PE=1 SV=1	DCAF8	0.415	0.154902
RNA helicase OS=Mus musculus OX=10090 GN=Ddx21 PE=2 SV=1	DDX21	0.485	0.142668
Intraflagellar transport protein 81 homolog OS=Mus musculus OX=10090 GN=Ift81 PE=1 SV=4	IFT81	1	0.107905
Calmodulin-regulated spectrin-associated protein 1 OS=Mus musculus OX=10090 GN=Camsap1 PE=1 SV=1	CAMSAP1	1	0.107905
Anthrax toxin receptor-like OS=Mus musculus OX=10090 GN=Antxrl PE=2 SV=1	ANTXRL	1	0.107905
3'-5' exonuclease domain-containing protein OS=Mus musculus OX=10090 GN=Exd2 PE=2 SV=1	EXD2	1	0.107905
Sec3-PIP2_bind domain-containing protein OS=Mus musculus OX=10090 GN=Exoc1 PE=2 SV=1	EXOC1	1	0.107905
RIKEN cDNA 8030474K03 gene OS=Mus musculus OX=10090 GN=8030474K03Rik PE=1 SV=2	8030474K03RIK	1	0.107905
Leucine zipper, putative tumor suppressor 1 OS=Mus musculus OX=10090 GN=Lzts1 PE=2 SV=1	LZTS1	1	0.107905
Protein SON OS=Mus musculus OX=10090 GN=Son PE=1 SV=1	SON	0.585	0.09691
Inositol-trisphosphate 3-kinase A OS=Mus musculus OX=10090 GN=Itpka PE=1 SV=1	ITPKA	0.585	0.09691
Dehydrogenase/reductase SDR family member 4 OS=Mus musculus OX=10090 GN=Dhrs4 PE=1 SV=3	DHRS4	0.585	0.09691
Dystrophin Dp71d delta71,74 isoform OS=Mus musculus OX=10090 GN=Dmd PE=2 SV=1	DMD	0.585	0.09691
Acrosomal protein KIAA1210 OS=Mus musculus OX=10090 GN=Kiaa1210 PE=1 SV=1	KIAA1210	0.44	0.236572
Staphylococcal nuclease domain-containing protein OS=Mus musculus OX=10090 GN=Snd1 PE=2 SV=1	SND1	0.415	0.0861861
Single-chain variable OS=Mus musculus OX=10090 GN=Wgn-scFv PE=2 SV=1	WGN-SCFV	0.399	0.119186
RNA 3'-terminal-phosphate cyclase (ATP) OS=Mus musculus OX=10090 GN=Rtca PE=2 SV=1	RTCA	0.415	0.119186
Inactive tyrosine-protein kinase PEAK1 OS=Mus musculus OX=10090 GN=Peak1 PE=1 SV=4	PEAK1	0.585	0.0705811
Prolactin regulatory element-binding protein OS=Mus musculus OX=10090 GN=Preb PE=1 SV=1	PREB	0.585	0.0705811
Coronin OS=Mus musculus OX=10090 GN=Coro1c PE=2 SV=1	CORO1C	0.401	0.267606
Microtubule-actin cross-linking factor 1, isoforms 1/2/3/4 OS=Mus musculus OX=10090 GN=Macf1 PE=1 SV=1	MACF1	0.438	0.119186
Utrophin OS=Mus musculus OX=10090 GN=Utrn PE=1 SV=1	UTRN	0.436	0.09691
Immunoglobulin heavy variable 9-4 OS=Mus musculus OX=10090 GN=Ighv9-4 PE=4 SV=1	IGHV9-4	0.585	0.09691
Catenin delta-1 OS=Mus musculus OX=10090 GN=Ctnnd1 PE=1 SV=1	CTNND1	0.426	0.173925
Espin OS=Mus musculus OX=10090 GN=Espn PE=1 SV=2	ESPN	0.426	0.136677
Cytochrome c oxidase subunit 4 OS=Mus musculus OX=10090 GN=Cox4i1 PE=1 SV=1	COX4I1	0.392	0.356547
G kinase-anchoring protein 1 OS=Mus musculus OX=10090 GN=Gkap1 PE=1 SV=1	GKAP1	0.387	0.29243
40S ribosomal protein S4, X isoform OS=Mus musculus OX=10090 GN=Rps4x PE=1 SV=2	RPS4X	0.485	0.148742
40S ribosomal protein S4 OS=Mus musculus OX=10090 GN=Rps4l PE=2 SV=1	RPS4L	0.415	0.568636
IgA heavy chain VDJ region (Fragment) OS=Mus musculus OX=10090 PE=2 SV=1		0.322	0.0861861
Zinc finger protein 318 OS=Mus musculus OX=10090 GN=Znf318 PE=1 SV=3	ZNF318	0.322	0.107905
Kinesin-1 heavy chain OS=Mus musculus OX=10090 GN=Kif5b PE=1 SV=3	KIF5B	0.415	0.522879
EG627828 protein OS=Mus musculus OX=10090 GN=Gm6793 PE=2 SV=1	GM6793	0.444	0.09691
Tudor domain-containing protein 6 OS=Mus musculus OX=10090 GN=Tdrd6 PE=1 SV=2	TDRD6	0.405	0.142668
Alpha-N-acetylgalactosaminide alpha-2,6-sialyltransferase 2 OS=Mus musculus OX=10090 GN=St6galnac2 PE=2 SV=1	ST6GALNAC2	0.485	0.130768
60S ribosomal protein L9 OS=Mus musculus OX=10090 GN=Rpl9-ps6 PE=3 SV=1	RPL9-PS6	0.363	0.638272
DnaJ homolog subfamily A member 1 OS=Mus musculus OX=10090 GN=Dnaja1 PE=1 SV=1	DNAJA1	0.351	0.283997
Erlin-2 OS=Mus musculus OX=10090 GN=Erlin2 PE=1 SV=1	ERLIN2	0.381	0.522879
O-acyltransferase OS=Mus musculus OX=10090 GN=Soat1 PE=2 SV=1	SOAT1	0.322	0.0809219
Glyceraldehyde-3-phosphate dehydrogenase OS=Mus musculus OX=10090 GN=Gapdhs PE=1 SV=1	GAPDHS	0.354	0.552842
WD40 repeat-containing protein SMU1 OS=Mus musculus OX=10090 GN=Smu1 PE=2 SV=2	SMU1	0.515	0.376751
Tetratricopeptide repeat protein 21B OS=Mus musculus OX=10090 GN=Ttc21b PE=1 SV=1	TTC21B	0.382	0.119186
Guanine nucleotide-binding protein G(I)/G(S)/G(T) subunit beta-1 OS=Mus musculus OX=10090 GN=Gnb1 PE=1 SV=3	GNB1	0.289	0.376751
Probable global transcription activator SNF2L2 OS=Mus musculus OX=10090 GN=Smarca2 PE=1 SV=1	SMARCA2	0.485	0.091515
Splicing factor U2AF 65 kDa subunit OS=Mus musculus OX=10090 GN=U2af2 PE=1 SV=3	U2AF2	0.354	0.124939
Sperm surface protein Sp17 (Fragment) OS=Mus musculus OX=10090 GN=Spa17 PE=1 SV=1	SPA17	0.322	0.187087
Intraflagellar transport protein 122 homolog OS=Mus musculus OX=10090 GN=Ift122 PE=1 SV=2	IFT122	0.405	0.173925
RAS protein activator-like 2 OS=Mus musculus OX=10090 GN=Rasal2 PE=1 SV=1	RASAL2	0.737	0.09691
Brain-specific angiogenesis inhibitor 1-associated protein 2 OS=Mus musculus OX=10090 GN=Baiap2 PE=1 SV=2	BAIAP2	0.459	0.0861861
AP-3 complex subunit delta-1 OS=Mus musculus OX=10090 GN=Ap3d1 PE=1 SV=1	AP3D1	0.485	0.0705811
Transcription elongation factor SPT5 OS=Mus musculus OX=10090 GN=Supt5h PE=1 SV=1	SUPT5H	0.387	0.221849
Heterogeneous nuclear ribonucleoprotein A0 OS=Mus musculus OX=10090 GN=Hnrnpa0 PE=1 SV=1	HNRNPA0	0.322	0.49485
SLAIN motif-containing protein 2 OS=Mus musculus OX=10090 GN=Slain2 PE=1 SV=2	SLAIN2	0	0.0861861
RNA helicase OS=Mus musculus OX=10090 GN=D1Pas1 PE=1 SV=1	D1PAS1	0.356	0.823909
ATP-binding cassette sub-family D member 3 OS=Mus musculus OX=10090 GN=Abcd3 PE=1 SV=2	ABCD3	0.469	0.180456
60S ribosomal protein L27a OS=Mus musculus OX=10090 GN=Rpl27a PE=1 SV=5	RPL27A	0.585	0.130768
Cytoskeleton-associated protein 5 OS=Mus musculus OX=10090 GN=Ckap5 PE=1 SV=1	CKAP5	0.322	0.124939
ATP-dependent RNA helicase DDX1 OS=Mus musculus OX=10090 GN=Ddx1 PE=2 SV=1	DDX1	0.28	1.25964
WD repeat-containing protein 1 OS=Mus musculus OX=10090 GN=Wdr1 PE=1 SV=3	WDR1	0.322	0.136677
RISC-loading complex subunit TARBP2 OS=Mus musculus OX=10090 GN=Tarbp2 PE=1 SV=2	TARBP2	0.415	0.0757207
ATP-binding cassette sub-family F member 2 OS=Mus musculus OX=10090 GN=Abcf2 PE=2 SV=1	ABCF2	0.17	0.113509
Nesprin-2 OS=Mus musculus OX=10090 GN=Syne2 PE=1 SV=1	SYNE2	0.371	0.09691
SH3 domain-containing protein 21 OS=Mus musculus OX=10090 GN=Sh3d21 PE=1 SV=1	SH3D21	0.381	1.24413
Pleckstrin homology-like domain family B member 2 OS=Mus musculus OX=10090 GN=Phldb2 PE=1 SV=2	PHLDB2	0.415	0.0809219
Cyclin-dependent kinase 13 OS=Mus musculus OX=10090 GN=Cdk13 PE=1 SV=3	CDK13	0.415	0.0809219
40S ribosomal protein S3a OS=Mus musculus OX=10090 GN=Rps3a PE=1 SV=3	RPS3A	0.305	0.180456
Cytochrome b5 heme-binding domain-containing protein OS=Mus musculus OX=10090 GN=Cyb5b PE=2 SV=1	CYB5B	0.515	0.251812
LanC-like protein 2 (Fragment) OS=Mus musculus OX=10090 GN=Lancl2 PE=1 SV=1	LANCL2	0.337	0.30103
Guanine nucleotide-binding protein G(I)/G(S)/G(T) subunit beta-2 OS=Mus musculus OX=10090 GN=Gnb2 PE=1 SV=1	GNB2	0.17	0.221849
Serine/threonine-protein kinase LMTK2 OS=Mus musculus OX=10090 GN=Lmtk2 PE=1 SV=3	LMTK2	0.415	0.0809219
Zinc finger and SCAN domain-containing protein 2 OS=Mus musculus OX=10090 GN=Zscan2 PE=1 SV=1	ZSCAN2	0.415	0.0809219
Centrosomal protein of 63 kDa OS=Mus musculus OX=10090 GN=Cep63 PE=1 SV=2	CEP63	0.415	0.0809219
Adad2 protein OS=Mus musculus OX=10090 GN=Adad2 PE=1 SV=1		0.415	0.0809219
Cytochrome b-c1 complex subunit Rieske, mitochondrial OS=Mus musculus OX=10090 GN=Uqcrfs1 PE=1 SV=1	UQCRFS1	0.263	0.200659
IQ motif containing GTPase activating protein 1 OS=Mus musculus OX=10090 GN=Iqgap1 PE=2 SV=1	IQGAP1	0.351	0.102373
Pre-mRNA-processing-splicing factor 8 OS=Mus musculus OX=10090 GN=Prpf8 PE=1 SV=2	PRPF8	0.35	0.091515
Nuclear pore complex protein Nup155 OS=Mus musculus OX=10090 GN=Nup155 PE=1 SV=1	NUP155	0.415	0.0809219
Casein kinase II subunit beta OS=Mus musculus OX=10090 GN=Csnk2b PE=2 SV=1	CSNK2B	0.241	0.154902
Bromodomain adjacent to zinc finger domain protein 1A OS=Mus musculus OX=10090 GN=Baz1a PE=1 SV=1	BAZ1A	0.289	0.0757207
ATP-dependent Clp protease ATP-binding subunit clpX-like, mitochondrial OS=Mus musculus OX=10090 GN=Clpx PE=1 SV=1	CLPX	0.415	0.0705811
Kinesin-like protein OS=Mus musculus OX=10090 GN=Kif2c PE=1 SV=1	KIF2C	0.415	0.0705811
MICOS complex subunit Mic25 OS=Mus musculus OX=10090 GN=Chchd6 PE=1 SV=2	CHCHD6	0.447	0.161151
Transducin beta-like protein 2 OS=Mus musculus OX=10090 GN=Tbl2 PE=1 SV=2	TBL2	0.263	0.180456
Beta-2-syntrophin OS=Mus musculus OX=10090 GN=Sntb2 PE=1 SV=1	SNTB2	0.341	0.124939
Guanine nucleotide-binding protein G(i) subunit alpha-2 OS=Mus musculus OX=10090 GN=Gnai2 PE=1 SV=5	GNAI2	0.322	0.337242
Scm polycomb group protein-like 2 OS=Mus musculus OX=10090 GN=Scml2 PE=1 SV=1	SCML2	0.322	0.142668
Espin OS=Mus musculus OX=10090 GN=Espn PE=1 SV=1	ESPN	0.354	0.107905
85/88 kDa calcium-independent phospholipase A2 OS=Mus musculus OX=10090 GN=Pla2g6 PE=1 SV=3	PLA2G6	0.415	0.0555173
ATP-dependent RNA helicase DDX42 OS=Mus musculus OX=10090 GN=Ddx42 PE=1 SV=3	DDX42	0.415	0.0555173
BTB domain-containing protein OS=Mus musculus OX=10090 GN=Abtb2 PE=1 SV=1	ABTB2	0.415	0.0555173
GPI transamidase component PIG-S OS=Mus musculus OX=10090 GN=Pigs PE=1 SV=1	PIGS	0.415	0.0555173
DNA mismatch repair protein Msh6 OS=Mus musculus OX=10090 GN=Msh6 PE=1 SV=3	MSH6	0.415	0.0555173
Voltage-dependent anion-selective channel protein 3 OS=Mus musculus OX=10090 GN=Vdac3 PE=2 SV=1	VDAC3	0.357	0.568636
RNA helicase OS=Mus musculus OX=10090 GN=Ddx3x PE=2 SV=1	DDX3X	0.363	0.119186
Testis-expressed protein 101 OS=Mus musculus OX=10090 GN=Tex101 PE=1 SV=1	TEX101	0.358	0.387216
Zinc finger protein 638 OS=Mus musculus OX=10090 GN=Zfp638 PE=1 SV=2	ZFP638	0.415	0.180456
Alpha-actinin-4 (Fragment) OS=Mus musculus OX=10090 GN=Actn4 PE=1 SV=1	ACTN4	0.317	0.0705811
Luzp1 protein OS=Mus musculus OX=10090 GN=Luzp1 PE=2 SV=1	LUZP1	0.322	0.102373
Histone deacetylase complex subunit SAP18 OS=Mus musculus OX=10090 GN=Sap18 PE=1 SV=1	SAP18	0.415	0.244125
60S acidic ribosomal protein P2 OS=Mus musculus OX=10090 GN=Rplp2 PE=1 SV=3	RPLP2	0.285	0.251812
E3 SUMO-protein ligase RanBP2 OS=Mus musculus OX=10090 GN=Ranbp2 PE=1 SV=2	RANBP2	0.322	0.119186
PRKC apoptosis WT1 regulator protein OS=Mus musculus OX=10090 GN=Pawr PE=1 SV=2	PAWR	0.585	0.0861861
DNA topoisomerase 2-alpha OS=Mus musculus OX=10090 GN=Top2a PE=1 SV=2	TOP2A	0.348	0.0705811
Tcam1 protein OS=Mus musculus OX=10090 GN=Tcam1 PE=2 SV=1	TCAM1	0.322	0.0604807
Synaptonemal complex protein 2 OS=Mus musculus OX=10090 GN=Sycp2 PE=1 SV=2	SYCP2	0.322	0.0655015
Probable ATP-dependent RNA helicase DHX40 OS=Mus musculus OX=10090 GN=Dhx40 PE=1 SV=1	DHX40	0.322	0.0655015
E3 ubiquitin-protein ligase OS=Mus musculus OX=10090 GN=Nedd4 PE=1 SV=1	NEDD4	0	0.0705811
Ribosomal protein 10 OS=Mus musculus OX=10090 GN=RP23-436K3.4-001 PE=3 SV=1	RP23-436K3	0.241	0.136677
Actin-related protein 2/3 complex subunit 2 OS=Mus musculus OX=10090 GN=Arpc2 PE=1 SV=3	ARPC2	0.322	0.119186
ATP-dependent 6-phosphofructokinase, muscle type OS=Mus musculus OX=10090 GN=Pfkm PE=1 SV=3	PFKM	0.322	0.136677
VH region (Fragment) OS=Mus musculus OX=10090 PE=2 SV=1		0.263	0.0705811
KN motif and ankyrin repeat domains 1 OS=Mus musculus OX=10090 GN=Kank1 PE=1 SV=1	KANK1	0.322	0.0655015
Outer mitochondrial transmembrane helix translocase OS=Mus musculus OX=10090 GN=Atad1 PE=1 SV=1	ATAD1	0	0.136677
CTP synthase 1 OS=Mus musculus OX=10090 GN=Ctps1 PE=1 SV=2	CTPS1	0.263	0.0861861
Zinc finger CCCH type-containing 7B OS=Mus musculus OX=10090 GN=Zc3h7b PE=1 SV=1	ZC3H7B	0.322	0.0555173
General vesicular transport factor p115 OS=Mus musculus OX=10090 GN=Uso1 PE=1 SV=2	USO1	0.305	0.124939
Ribosomal protein L15 OS=Mus musculus OX=10090 GN=Rpl15 PE=2 SV=1	RPL15	0.263	0.0809219
Interferon-inducible double-stranded RNA-dependent protein kinase activator A OS=Mus musculus OX=10090 GN=Prkra PE=1 SV=1	PRKRA	0.263	0.0809219
Cleavage and polyadenylation specificity factor subunit 2 OS=Mus musculus OX=10090 GN=Cpsf2 PE=1 SV=1	CPSF2	0.322	0.0604807
Nuclear receptor coactivator 5 OS=Mus musculus OX=10090 GN=Ncoa5 PE=1 SV=1	NCOA5	0.322	0.091515
40S ribosomal protein S5 (Fragment) OS=Mus musculus OX=10090 GN=Rps5 PE=1 SV=1	RPS5	0.107	0.173925
Succinate--CoA ligase [ADP/GDP-forming] subunit alpha, mitochondrial OS=Mus musculus OX=10090 GN=Suclg1 PE=1 SV=4	SUCLG1	0.206	0.267606
Myosin IXb OS=Mus musculus OX=10090 GN=Myo9b PE=2 SV=1	MYO9B	0.322	0.0555173
ATP-binding cassette, sub-family F (GCN20), member 1 OS=Mus musculus OX=10090 GN=Abcf1 PE=2 SV=1	ABCF1	0.322	0.318759
40S ribosomal protein S2 OS=Mus musculus OX=10090 GN=Rps2 PE=1 SV=3	RPS2	0.16	0.148742
Ribose-phosphate diphosphokinase OS=Mus musculus OX=10090 GN=Prps1l1 PE=2 SV=1	PRPS1L1	0.485	0.154902
RIMS-binding protein 3 OS=Mus musculus OX=10090 GN=Rimbp3 PE=1 SV=2	RIMBP3	0.233	0.161151
F-actin-capping protein subunit alpha OS=Mus musculus OX=10090 GN=Capza1 PE=2 SV=1	CAPZA1	0.246	0.267606
Fragile X messenger ribonucleoprotein 1 OS=Mus musculus OX=10090 GN=Fmr1 PE=1 SV=1	FMR1	0.263	0.091515
RNA helicase OS=Mus musculus OX=10090 GN=Dhx9 PE=1 SV=1	DHX9	0.233	0.119186
Hepatoma-derived growth factor-related protein 2 OS=Mus musculus OX=10090 GN=Hdgfl2 PE=1 SV=1	HDGFL2	0.999	0.0409586
Zinc finger protein 326 OS=Mus musculus OX=10090 GN=Zfp326 PE=1 SV=1	ZFP326	0.263	0.0457575
ATPase family AAA domain-containing protein 3 OS=Mus musculus OX=10090 GN=Atad3 PE=1 SV=1	ATAD3	0.222	0.0555173
Actin-related protein 2/3 complex subunit OS=Mus musculus OX=10090 GN=Arpc1b PE=2 SV=1	ARPC1B	0.17	0.119186
Coatomer subunit alpha OS=Mus musculus OX=10090 GN=Copa PE=1 SV=1	COPA	0.211	0.0705811
Transformer-2 protein homolog beta OS=Mus musculus OX=10090 GN=Tra2b PE=1 SV=1	TRA2B	0.115	0.161151
Outer dense fiber protein 2 OS=Mus musculus OX=10090 GN=Odf2 PE=1 SV=1	ODF2	0.257	0.236572
Actin, cytoplasmic 2 OS=Mus musculus OX=10090 GN=Actg1 PE=1 SV=1	ACTG1	0.237	0.346787
ATP-dependent 6-phosphofructokinase, liver type OS=Mus musculus OX=10090 GN=Pfkl PE=1 SV=4	PFKL	0	0.0705811
U2 small nuclear ribonucleoprotein auxiliary factor (U2AF) 1 OS=Mus musculus OX=10090 GN=U2af1 PE=1 SV=1	U2AF1	0.248	0.130768
Cingulin-like 1 OS=Mus musculus OX=10090 GN=Cgnl1 PE=1 SV=1	CGNL1	0.322	0.091515
EF-hand domain (C-terminal) containing 2 OS=Mus musculus OX=10090 GN=Efhc2 PE=2 SV=1	EFHC2	0.202	0.0705811
La ribonucleoprotein 1B OS=Mus musculus OX=10090 GN=Larp1b PE=1 SV=2	LARP1B	0.263	0.05061
ARF GTPase-activating protein GIT1 OS=Mus musculus OX=10090 GN=Git1 PE=1 SV=1	GIT1	0.485	0.0457575
Torsin-1A-interacting protein 1 OS=Mus musculus OX=10090 GN=Tor1aip1 PE=1 SV=3	TOR1AIP1	0	0.091515
Probable ATP-dependent RNA helicase DDX46 OS=Mus musculus OX=10090 GN=Ddx46 PE=1 SV=2	DDX46	0	0.091515
Cofilin-1 OS=Mus musculus OX=10090 GN=Cfl1 PE=1 SV=3	CFL1	0.142	0.568636
WD repeat-containing protein 37 OS=Mus musculus OX=10090 GN=Wdr37 PE=2 SV=1	WDR37	0.415	0.0655015
Nuclear cap-binding protein subunit 1 OS=Mus musculus OX=10090 GN=Ncbp1 PE=1 SV=2	NCBP1	0.363	0.119186
Ras GTPase-activating protein-binding protein 1 OS=Mus musculus OX=10090 GN=G3bp1 PE=1 SV=1	G3BP1	0.222	0.0409586
Actin, alpha cardiac muscle 1 OS=Mus musculus OX=10090 GN=Actc1 PE=1 SV=1	ACTC1	0.188	0.259637
Beta/gamma crystallin domain-containing protein 3 OS=Mus musculus OX=10090 GN=Crybg3 PE=1 SV=1	CRYBG3	0.198	0.0705811
Tubulin alpha-8 chain OS=Mus musculus OX=10090 GN=Tuba8 PE=1 SV=1	TUBA8	0.209	0.283997
Lymphocyte-specific protein 1 OS=Mus musculus OX=10090 GN=Lsp1 PE=1 SV=2	LSP1	0.222	0.0362122
Dual-specificity protein phosphatase CDC14B OS=Mus musculus OX=10090 GN=Cdc14b PE=1 SV=1	CDC14B	0.17	0.0362122
E3 ubiquitin-protein ligase TRIP12 OS=Mus musculus OX=10090 GN=Trip12 PE=1 SV=1	TRIP12	0.078	0.0604807
Coiled-coil domain-containing protein 40 OS=Mus musculus OX=10090 GN=Ccdc40 PE=1 SV=1	CCDC40	0.144	0.0604807
Peptidyl-prolyl cis-trans isomerase OS=Mus musculus OX=10090 GN=Pin1 PE=2 SV=1	PIN1	0	0.0604807
Ras-associating and dilute domain-containing protein OS=Mus musculus OX=10090 GN=Radil PE=1 SV=1	RADIL	0	0.0362122
Splicing factor 3b, subunit 3 OS=Mus musculus OX=10090 GN=Sf3b3 PE=2 SV=1	SF3B3	0.144	0.221849
Dynein axonemal heavy chain 2 OS=Mus musculus OX=10090 GN=Dnah2 PE=1 SV=1	DNAH2	0.193	0.0362122
Targeting protein for Xklp2 OS=Mus musculus OX=10090 GN=Tpx2 PE=1 SV=1	TPX2	0.17	0.0362122
17-beta-hydroxysteroid dehydrogenase type 3 (Fragment) OS=Mus musculus OX=10090 GN=Hsd17b3 PE=4 SV=1	HSD17B3	0	0.0457575
Glycerol kinase OS=Mus musculus OX=10090 GN=Gykl1 PE=2 SV=1	GYKL1	0	0.0655015
DNA damage-binding protein 1 OS=Mus musculus OX=10090 GN=Ddb1 PE=1 SV=2	DDB1	0	0.107905
Dynein light chain 2, cytoplasmic OS=Mus musculus OX=10090 GN=Dynll2 PE=1 SV=1	DYNLL2	0.152	0.154902
Ubiquitin-associated domain-containing protein 2 OS=Mus musculus OX=10090 GN=Ubac2 PE=1 SV=1	UBAC2	0.585	0.0457575
Adenosine deaminase domain-containing protein 1 OS=Mus musculus OX=10090 GN=Adad1 PE=1 SV=1	ADAD1	0.17	0.0315171
Sarcolemmal membrane-associated protein OS=Mus musculus OX=10090 GN=Slmap PE=1 SV=1	SLMAP	0.1	0.119186
SURP and G-patch domain-containing protein 2 OS=Mus musculus OX=10090 GN=Sugp2 PE=1 SV=2	SUGP2	0.137	0.200659
pre-mRNA 3' end processing protein WDR33 OS=Mus musculus OX=10090 GN=Wdr33 PE=1 SV=1	WDR33	0.126	0.0362122
Intraflagellar transport protein 122 homolog OS=Mus musculus OX=10090 GN=Ift122 PE=1 SV=1	IFT122	0.163	0.0222764
Matrin-3 OS=Mus musculus OX=10090 GN=Matr3 PE=2 SV=1	MATR3	0.14	0.148742
60S ribosomal protein L11 OS=Mus musculus OX=10090 GN=Rpl11 PE=1 SV=4	RPL11	0.107	0.0705811
Spermatogenesis-associated protein 21 OS=Mus musculus OX=10090 GN=Spata21 PE=2 SV=1	SPATA21	0.193	0.0809219
F-actin-capping protein subunit beta OS=Mus musculus OX=10090 GN=Capzb PE=1 SV=1	CAPZB	0.115	0.09691
Trafficking protein particle complex subunit 2-like protein OS=Mus musculus OX=10090 GN=Trappc2l PE=1 SV=1	TRAPPC2L	0.415	0.0457575
DNA replication licensing factor MCM3 OS=Mus musculus OX=10090 GN=Mcm3 PE=1 SV=2	MCM3	0	0.0409586
Vimentin OS=Mus musculus OX=10090 GN=Vim PE=1 SV=3	VIM	0.126	0.251812
Keratin, type II cytoskeletal 8 OS=Mus musculus OX=10090 GN=Krt8 PE=1 SV=4	KRT8	0.17	0.0555173
Radial spokehead-like 1 OS=Mus musculus OX=10090 GN=Rsph6a PE=1 SV=1	RSPH6A	0	0.0315171
DnaJ heat shock protein family (Hsp40) member C13 OS=Mus musculus OX=10090 GN=Dnajc13 PE=1 SV=1	DNAJC13	0.144	0.0409586
Spermatogenesis-associated protein 20 OS=Mus musculus OX=10090 GN=Spata20 PE=1 SV=1	SPATA20	0.126	0.21467
Vacuolar protein sorting-associated protein 35 OS=Mus musculus OX=10090 GN=Vps35 PE=1 SV=1	VPS35	0.093	0.124939
Vitronectin OS=Mus musculus OX=10090 GN=Vtn PE=1 SV=2	VTN	0.415	0.0362122
60S ribosomal protein L34 OS=Mus musculus OX=10090 GN=Rpl34 PE=1 SV=2	RPL34	0	0.0655015
SH3-domain GRB2-like 1 OS=Mus musculus OX=10090 GN=Sh3gl1 PE=1 SV=1	SH3GL1	0.415	0.0315171
Enhancer of mRNA-decapping protein 4 OS=Mus musculus OX=10090 GN=Edc4 PE=1 SV=1	EDC4	0.096	0.0655015
Sec23ip protein (Fragment) OS=Mus musculus OX=10090 GN=Sec23ip PE=2 SV=1	SEC23IP	0.115	0.0362122
Ubiquitin carboxyl-terminal hydrolase 19 OS=Mus musculus OX=10090 GN=Usp19 PE=1 SV=1	USP19	0	0.0315171
Immunoglobulin heavy variable V10-3 (Fragment) OS=Mus musculus OX=10090 GN=Ighv10-3 PE=4 SV=1	IGHV10-3	0.051	0.0177288
Myelin expression factor 2 OS=Mus musculus OX=10090 GN=Myef2 PE=1 SV=2	MYEF2	0.082	0.236572
Protein transport protein SEC23 OS=Mus musculus OX=10090 GN=Sec23a PE=1 SV=1	SEC23A	0	0.0604807
Heterogeneous nuclear ribonucleoprotein U-like protein 1 OS=Mus musculus OX=10090 GN=Hnrnpul1 PE=1 SV=1	HNRNPUL1	0.093	0.0362122
Ubiquitin-60S ribosomal protein L40 OS=Mus musculus OX=10090 GN=Kxd1 PE=1 SV=1	KXD1	0.043	0.119186
Heterogeneous nuclear ribonucleoprotein Q OS=Mus musculus OX=10090 GN=Syncrip PE=1 SV=1	SYNCRIP	0.107	0.0861861
General transcription factor IIH subunit OS=Mus musculus OX=10090 GN=Gtf2h2 PE=2 SV=1	GTF2H2	0.263	0.0222764
Probable helicase senataxin OS=Mus musculus OX=10090 GN=Setx PE=1 SV=1	SETX	0.17	0.0177288
Very-long-chain (3R)-3-hydroxyacyl-CoA dehydratase 3 OS=Mus musculus OX=10090 GN=Hacd3 PE=1 SV=2	HACD3	0.137	0.0177288
40S ribosomal protein S15 OS=Mus musculus OX=10090 GN=Rps15 PE=1 SV=1	RPS15	0.137	0.0315171
Serine/threonine-protein kinase 4 OS=Mus musculus OX=10090 GN=Stk4 PE=1 SV=1	STK4	0.193	0.0177288
Mitochondrial import inner membrane translocase subunit TIM50 OS=Mus musculus OX=10090 GN=Timm50 PE=1 SV=1	TIMM50	0	0.0132283
Dynein, axonemal, intermediate chain 1 OS=Mus musculus OX=10090 GN=Dnai1 PE=1 SV=1	DNAI1	0	0.00877392
Basal body-orientation factor 1 OS=Mus musculus OX=10090 GN=Bbof1 PE=2 SV=2	BBOF1	0	0.00877392
Piwi-like protein 1 OS=Mus musculus OX=10090 GN=Piwil1 PE=1 SV=1	PIWIL1	0.049	0.05061
SRSF protein kinase 1 OS=Mus musculus OX=10090 GN=Srpk1 PE=1 SV=2	SRPK1	0	0.0177288
Protein arginine N-methyltransferase 5 OS=Mus musculus OX=10090 GN=Prmt5 PE=1 SV=1	PRMT5	0	0.0177288
Centrosomal protein of 85 kDa-like OS=Mus musculus OX=10090 GN=Cep85l PE=3 SV=1	CEP85L	0	0.00877392
Erythrocyte protein band 4.1-like 2 OS=Mus musculus OX=10090 GN=Epb41l2 PE=2 SV=1	EPB41L2	0.054	0.0268721
Immunoglobulin heavy variable 1-39 (Fragment) OS=Mus musculus OX=10090 GN=Ighv1-39 PE=4 SV=1	IGHV1-39	0	0.00877392
RuvB-like helicase OS=Mus musculus OX=10090 GN=Ruvbl2 PE=1 SV=1	RUVBL2	0.043	0.142668
CULLIN_2 domain-containing protein OS=Mus musculus OX=10090 GN=Cul1 PE=2 SV=1	CUL1	0	0.00877392
RNA exonuclease 5 OS=Mus musculus OX=10090 GN=Rexo5 PE=1 SV=1	REXO5	0.585	0.00877392
Predicted gene 11639 OS=Mus musculus OX=10090 GN=Gm11639 PE=1 SV=1	GM11639	0.585	0.00877392
Alanine and arginine-rich domain-containing protein OS=Mus musculus OX=10090 GN=Aard PE=2 SV=1	AARD	0.585	0.00877392
Cilia- and flagella-associated protein 276 OS=Mus musculus OX=10090 GN=Cfap276 PE=1 SV=1	CFAP276	0.585	0.00877392
Spermatogenesis-associated protein 48 OS=Mus musculus OX=10090 GN=Spata48 PE=4 SV=2	SPATA48	0.585	0.00877392
Prelamin-A/C OS=Mus musculus OX=10090 GN=Lmna PE=1 SV=2	LMNA	0	0.0315171
Ly6/PLAUR domain-containing protein 4 OS=Mus musculus OX=10090 GN=Lypd4 PE=1 SV=1	LYPD4	0	0.0132283
Lebercilin-like protein OS=Mus musculus OX=10090 GN=Lca5l PE=3 SV=1	LCA5L	0	0.00877392
Serine/threonine-protein kinase 25 OS=Mus musculus OX=10090 GN=Stk25 PE=1 SV=2	STK25	0	0.00877392
U5 small nuclear ribonucleoprotein 200 kDa helicase OS=Mus musculus OX=10090 GN=Snrnp200 PE=1 SV=1	SNRNP200	0	0.00877392
Methionine--tRNA ligase, cytoplasmic OS=Mus musculus OX=10090 GN=Mars1 PE=1 SV=1	MARS1	0.415	0.00877392
Nuclear RNA export factor 3 OS=Mus musculus OX=10090 GN=Nxf3 PE=1 SV=1	NXF3	0.415	0.00877392
Merlin (Fragment) OS=Mus musculus OX=10090 GN=Nf2 PE=1 SV=1	NF2	0	0.00877392
RIKEN cDNA 1700123L14 gene OS=Mus musculus OX=10090 GN=1700123L14Rik PE=1 SV=1	1700123L14RIK	0	0.00877392
Glycogen synthase kinase-3 beta OS=Mus musculus OX=10090 GN=Gsk3b PE=1 SV=1	GSK3B	0	0.00877392
Leucine-rich repeat and WD repeat-containing protein 1 OS=Mus musculus OX=10090 GN=LRWD1 PE=2 SV=1	LRWD1	0	0.00877392
Synaptonemal complex protein 3 OS=Mus musculus OX=10090 GN=Sycp3 PE=1 SV=1	SYCP3	0	0.00877392
CWF19-like protein 2 OS=Mus musculus OX=10090 GN=Cwf19l2 PE=1 SV=1	CWF19L2	0	0.00877392
SH3 domain-containing protein OS=Mus musculus OX=10090 GN=Ppp1r13l PE=1 SV=1	PPP1R13L	0	0.00877392
ATP-binding cassette sub-family F member 3 OS=Mus musculus OX=10090 GN=Abcf3 PE=1 SV=1	ABCF3	0	0.00877392
Mitochondrial 2-oxodicarboxylate carrier OS=Mus musculus OX=10090 GN=Slc25a21 PE=2 SV=1	SLC25A21	0	0.00877392
WD repeat-containing protein 26 OS=Mus musculus OX=10090 GN=Wdr26 PE=1 SV=2	WDR26	0	0.00877392
Nucleoporin 205 OS=Mus musculus OX=10090 GN=Nup205 PE=1 SV=1	NUP205	0	0.00877392
Vesicle-associated membrane protein-associated protein A OS=Mus musculus OX=10090 GN=Vapa PE=1 SV=2	VAPA	0	0.0362122
Cancer-related nucleoside-triphosphatase homolog OS=Mus musculus OX=10090 GN=Ntpcr PE=1 SV=1	NTPCR	0	0.00877392
Nuclear pore complex protein Nup98-Nup96 OS=Mus musculus OX=10090 GN=Nup98 PE=1 SV=1	NUP98	0	0.00877392
Cleavage and polyadenylation-specificity factor subunit 1 OS=Mus musculus OX=10090 GN=Cpsf1 PE=1 SV=1	CPSF1	0	0.00877392
Dynein regulatory complex protein 10 OS=Mus musculus OX=10090 GN=Iqcd PE=2 SV=1	IQCD	0	0.00877392
ATP-dependent RNA helicase TDRD9 OS=Mus musculus OX=10090 GN=Tdrd9 PE=1 SV=3	TDRD9	0	0.00877392
Leucine-rich repeat-containing protein 23 OS=Mus musculus OX=10090 GN=Lrrc23 PE=1 SV=1	LRRC23	0	0.00877392
Dynactin subunit 4 OS=Mus musculus OX=10090 GN=Dctn4 PE=2 SV=1	DCTN4	0	0.0457575
PWWP domain-containing DNA repair factor 3A OS=Mus musculus OX=10090 GN=Pwwp3a PE=1 SV=1	PWWP3A	0	0.00436481
Synaptonemal complex protein 1 OS=Mus musculus OX=10090 GN=Sycp1 PE=1 SV=2	SYCP1	0.585	0.00436481
Vigilin OS=Mus musculus OX=10090 GN=Hdlbp PE=1 SV=1	HDLBP	0.585	0.00436481
DnaJ homolog subfamily C member 16 OS=Mus musculus OX=10090 GN=Dnajc16 PE=1 SV=2	DNAJC16	0.585	0.00436481
WD repeat-containing protein 7 OS=Mus musculus OX=10090 GN=Wdr7 PE=1 SV=3	WDR7	0.585	0.00436481
Nucleoporin 153 OS=Mus musculus OX=10090 GN=Nup153 PE=1 SV=1	NUP153	0.585	0.00436481
Intersectin-2 OS=Mus musculus OX=10090 GN=Itsn2 PE=1 SV=1	ITSN2	0.585	0.00436481
Carnitine O-palmitoyltransferase OS=Mus musculus OX=10090 GN=Cpt1b PE=2 SV=1	CPT1B	0.585	0.00436481
Microtubule-associated protein 1S OS=Mus musculus OX=10090 GN=Map1s PE=1 SV=2	MAP1S	0.585	0.00436481
DAGKc domain-containing protein OS=Mus musculus OX=10090 GN=Sphk2 PE=2 SV=1	SPHK2	0.585	0.00436481
Legumain (Fragment) OS=Mus musculus OX=10090 GN=Lgmn PE=2 SV=1	LGMN	0.585	0.00436481
RNA cytidine acetyltransferase OS=Mus musculus OX=10090 GN=Nat10 PE=1 SV=1	NAT10	0.585	0.00436481
DNA polymerase OS=Mus musculus OX=10090 GN=Pold1 PE=1 SV=1	POLD1	0.585	0.00436481
Sperm-associated antigen 16 protein OS=Mus musculus OX=10090 GN=Spag16 PE=1 SV=1	SPAG16	0.222	0.00436481
Phosphatidic acid-preferring phospholipase A1 variant 1 OS=Mus musculus OX=10090 GN=Ddhd1 PE=2 SV=1	DDHD1	0	0.00436481
AP-1 complex subunit gamma-1 OS=Mus musculus OX=10090 GN=Ap1g1 PE=1 SV=3	AP1G1	0	0.00436481
Lysine-specific demethylase 3A OS=Mus musculus OX=10090 GN=Kdm3a PE=1 SV=1	KDM3A	0	0.00436481
Structural maintenance of chromosomes protein OS=Mus musculus OX=10090 GN=Smc1b PE=1 SV=1	SMC1B	0	0.00436481
Heat shock factor protein 5 OS=Mus musculus OX=10090 GN=Hsf5 PE=1 SV=1	HSF5	0	0.00436481
Hydrocephalus-inducing protein OS=Mus musculus OX=10090 GN=Hydin PE=1 SV=2	HYDIN	0	0.00436481
Regulator of microtubule dynamics protein 2 (Fragment) OS=Mus musculus OX=10090 GN=Rmdn2 PE=4 SV=2	RMDN2	0	0.00436481
AP-3 complex subunit beta-1 OS=Mus musculus OX=10090 GN=Ap3b1 PE=1 SV=2	AP3B1	0	0.00436481
Dynein axonemal assembly factor 1 OS=Mus musculus OX=10090 GN=Dnaaf1 PE=1 SV=1	DNAAF1	0	0.00436481
Serine/threonine-protein phosphatase 6 regulatory ankyrin repeat subunit A OS=Mus musculus OX=10090 GN=Ankrd28 PE=1 SV=1	ANKRD28	0	0.00436481
IgM heavy chain VDJ region (Fragment) OS=Mus musculus OX=10090 PE=2 SV=1		0	0.00436481
Voltage-dependent anion-selective channel protein 2 OS=Mus musculus OX=10090 GN=Vdac2 PE=1 SV=1	VDAC2	0.057	0.0705811
Nuclear pore complex protein OS=Mus musculus OX=10090 GN=Nup107 PE=1 SV=1	NUP107	0	0.00436481
Caseinolytic peptidase B protein homolog OS=Mus musculus OX=10090 GN=Clpb PE=2 SV=1	CLPB	0	0.00436481
Alpha-1,3/1,6-mannosyltransferase ALG2 OS=Mus musculus OX=10090 GN=Alg2 PE=1 SV=2	ALG2	0	0.00436481
Allograft inflammatory factor 1 OS=Mus musculus OX=10090 GN=Aif1 PE=1 SV=1	AIF1	0	0.00436481
Allograft inflammatory factor 1-like OS=Mus musculus OX=10090 GN=Aif1l PE=1 SV=1	AIF1L	0	0.00436481
DNA-directed RNA polymerase subunit OS=Mus musculus OX=10090 GN=Polr2a PE=1 SV=1	POLR2A	0	0.00436481
WW domain-binding protein 11 OS=Mus musculus OX=10090 GN=Wbp11 PE=2 SV=1	WBP11	0	0.00436481
DNA repair protein RAD50 OS=Mus musculus OX=10090 GN=Rad50 PE=1 SV=1	RAD50	0	0.00436481
Cullin-associated NEDD8-dissociated protein 2 OS=Mus musculus OX=10090 GN=Cand2 PE=1 SV=2	CAND2	0	0.00436481
Leiomodin-1 OS=Mus musculus OX=10090 GN=Lmod1 PE=1 SV=1	LMOD1	0	0.00436481
Pleiotropic regulator 1 OS=Mus musculus OX=10090 GN=Plrg1 PE=1 SV=1	PLRG1	0	0.00436481
CDP-diacylglycerol--inositol 3-phosphatidyltransferase OS=Mus musculus OX=10090 GN=Cdipt PE=1 SV=1	CDIPT	0	0.00436481
Nuclear pore complex protein Nup85 OS=Mus musculus OX=10090 GN=Nup85 PE=1 SV=1	NUP85	0	0.00436481
InaD-like protein OS=Mus musculus OX=10090 GN=Patj PE=1 SV=1	PATJ	0	0.00436481
Integrator complex subunit 1 OS=Mus musculus OX=10090 GN=Ints1 PE=1 SV=1	INTS1	0	0.00436481
Solute carrier family 25 member 45 OS=Mus musculus OX=10090 GN=Slc25a45 PE=1 SV=1	SLC25A45	0	0.00436481
Nephrocystin 1 variant 1 OS=Mus musculus OX=10090 GN=Nphp1 PE=2 SV=3	NPHP1	0	0.00436481
Signal peptidase complex catalytic subunit SEC11 OS=Mus musculus OX=10090 GN=Sec11a PE=1 SV=1	SEC11A	0	0.00436481
Carbonic anhydrase 7 OS=Mus musculus OX=10090 GN=Ca7 PE=1 SV=2	CA7	0	0.00436481
Actin-like protein 6A (Fragment) OS=Mus musculus OX=10090 GN=Actl6a PE=1 SV=1	ACTL6A	0	0.00436481
Transcriptional repressor p66 alpha OS=Mus musculus OX=10090 GN=Gatad2a PE=1 SV=1	GATAD2A	0	0.00436481
Endophilin-A3 OS=Mus musculus OX=10090 GN=Sh3gl3 PE=1 SV=1	SH3GL3	0	0.00436481
Paladin OS=Mus musculus OX=10090 GN=Pald1 PE=1 SV=1	PALD1	0	0.00436481
Cleavage stimulation factor subunit 1 OS=Mus musculus OX=10090 GN=Cstf1 PE=1 SV=1	CSTF1	0	0.00436481
Calcium/calmodulin-dependent protein kinase OS=Mus musculus OX=10090 GN=Camk2d PE=1 SV=1	CAMK2D	0	0.0132283
Cofilin-2 OS=Mus musculus OX=10090 GN=Cfl2 PE=1 SV=1	CFL2	0	0.0177288
CAD protein OS=Mus musculus OX=10090 GN=Cad PE=1 SV=1	CAD	0	0.00877392
Eukaryotic translation initiation factor 4 gamma 3 OS=Mus musculus OX=10090 GN=Eif4g3 PE=1 SV=2	EIF4G3	0	0.00436481
IgM heavy chain VDJ region (Fragment) OS=Mus musculus OX=10090 PE=2 SV=1		0	0.00436481
Probable ATP-dependent RNA helicase DDX17 OS=Mus musculus OX=10090 GN=Ddx17 PE=1 SV=1	DDX17	0.023	0.0222764
60S ribosomal protein L6 OS=Mus musculus OX=10090 GN=Rpl6 PE=1 SV=3	RPL6	0	0.00877392
Protein RCC2 OS=Mus musculus OX=10090 GN=Rcc2 PE=1 SV=1	RCC2	0.193	0.00436481
IgA heavy chain variable region (Fragment) OS=Mus musculus OX=10090 PE=2 SV=1		0.415	0
Voltage-dependent anion-selective channel protein 1 OS=Mus musculus OX=10090 GN=Vdac1 PE=2 SV=1	VDAC1	0	0.00436481
Ig kappa chain V-VI region XRPC 44 OS=Mus musculus OX=10090 PE=1 SV=1		0	0.00436481
Serine/threonine-protein kinase 31 OS=Mus musculus OX=10090 GN=Stk31 PE=1 SV=2	STK31	0	0.00436481
Poly(U)-binding-splicing factor PUF60 OS=Mus musculus OX=10090 GN=Puf60 PE=1 SV=2	PUF60	0.115	0.00436481
Serine/threonine kinase 22 substrate 1 OS=Mus musculus OX=10090 GN=Tsks PE=1 SV=1	TSKS	0	0.00436481
Zinc-regulated GTPase metalloprotein activator 1 OS=Mus musculus OX=10090 GN=Zng1 PE=1 SV=1	ZNG1	0	0.00436481
Eukaryotic translation initiation factor 3 subunit D OS=Mus musculus OX=10090 GN=Eif3d PE=1 SV=2	EIF3D	0	0
Immunoglobulin heavy variable 1-76 OS=Mus musculus OX=10090 GN=Ighv1-76 PE=1 SV=1	IGHV1-76	-0.087	0
Zinc finger CCCH domain-containing protein 14 OS=Mus musculus OX=10090 GN=Zc3h14 PE=1 SV=1	ZC3H14	0	0.00436481
AP-1 complex subunit beta-1 OS=Mus musculus OX=10090 GN=Ap1b1 PE=1 SV=2	AP1B1	-0.054	0.00436481
Splicing factor 3B subunit 6 (Fragment) OS=Mus musculus OX=10090 GN=Sf3b6 PE=1 SV=1	SF3B6	-0.263	0.00877392
Protein transport protein SEC23 OS=Mus musculus OX=10090 GN=Sec23b PE=2 SV=1	SEC23B	0	0.00877392
Casein kinase II subunit alpha' OS=Mus musculus OX=10090 GN=Csnk2a2 PE=1 SV=1	CSNK2A2	-0.115	0.0457575
Small nuclear ribonucleoprotein Sm D1 OS=Mus musculus OX=10090 GN=Snrpd1 PE=1 SV=1	SNRPD1	0	0.0177288
Septin-2 OS=Mus musculus OX=10090 GN=Septin2 PE=1 SV=2	SEPTIN2	-0.041	0.0132283
Nuclear pore membrane glycoprotein 210-like OS=Mus musculus OX=10090 GN=Nup210l PE=1 SV=1	NUP210L	0	0.00436481
Protein disulfide-isomerase-like protein of the testis OS=Mus musculus OX=10090 GN=Pdilt PE=1 SV=2	PDILT	-0.061	0.0177288
Protein misato homolog 1 OS=Mus musculus OX=10090 GN=Msto1 PE=1 SV=1	MSTO1	-0.17	0.00877392
Outer dynein arm-docking complex subunit 2 OS=Mus musculus OX=10090 GN=Odad2 PE=1 SV=1	ODAD2	-0.222	0.00877392
40S ribosomal protein S27 OS=Mus musculus OX=10090 GN=Rps27l PE=1 SV=1	RPS27L	0	0.0177288
Lamin-B2 OS=Mus musculus OX=10090 GN=Lmnb2 PE=1 SV=1	LMNB2	0.222	0.0132283
60S ribosomal protein L38 OS=Mus musculus OX=10090 GN=Rpl38 PE=1 SV=1	RPL38	-0.222	0.0315171
Caldesmon 1 OS=Mus musculus OX=10090 GN=Cald1 PE=1 SV=1	CALD1	-0.06	0.0177288
ERO1-like protein beta OS=Mus musculus OX=10090 GN=Ero1b PE=1 SV=1	ERO1B	0	0.0132283
Glycerol kinase 2 OS=Mus musculus OX=10090 GN=Gk2 PE=1 SV=1	GK2	-0.067	0.05061
Cytoskeleton-associated protein 2 OS=Mus musculus OX=10090 GN=Ckap2 PE=1 SV=1	CKAP2	-0.222	0.0132283
ATP-dependent RNA helicase DDX25 OS=Mus musculus OX=10090 GN=Ddx25 PE=1 SV=2	DDX25	0	0.0177288
Protein SET (Fragment) OS=Mus musculus OX=10090 GN=Set PE=1 SV=1	SET	0	0.0132283
Lupus La protein homolog OS=Mus musculus OX=10090 GN=Ssb PE=1 SV=1	SSB	-0.07	0.0268721
Ribosomal protein L19 OS=Mus musculus OX=10090 GN=Rpl19 PE=1 SV=1	RPL19	-0.263	0.0268721
Transcriptional activator protein Pur-beta OS=Mus musculus OX=10090 GN=Purb PE=1 SV=3	PURB	-0.222	0.0409586
UBX domain-containing protein 1 OS=Mus musculus OX=10090 GN=Ubxn1 PE=1 SV=1	UBXN1	0	0.0222764
3 beta-hydroxysteroid dehydrogenase/Delta 5-->4-isomerase type 1 OS=Mus musculus OX=10090 GN=Hsd3b1 PE=1 SV=3	HSD3B1	-0.061	0.0409586
SWI/SNF-related matrix-associated actin-dependent regulator of chromatin subfamily A member 5 OS=Mus musculus OX=10090 GN=Smarca5 PE=1 SV=1	SMARCA5	0	0.0132283
Heterogeneous nuclear ribonucleoprotein H OS=Mus musculus OX=10090 GN=Hnrnph1 PE=1 SV=3	HNRNPH1	-0.044	0.091515
TRIO and F-actin-binding protein OS=Mus musculus OX=10090 GN=Triobp PE=1 SV=3	TRIOBP	-0.137	0.0132283
Nucleophosmin OS=Mus musculus OX=10090 GN=Npm1 PE=2 SV=1	NPM1	-0.17	0.0555173
Vinculin OS=Mus musculus OX=10090 GN=Vcl PE=1 SV=4	VCL	-0.078	0.0555173
Cytosolic acyl coenzyme A thioester hydrolase OS=Mus musculus OX=10090 GN=Acot7 PE=1 SV=1	ACOT7	-0.1	0.0362122
Pdcd6ip protein OS=Mus musculus OX=10090 GN=Pdcd6ip PE=2 SV=1	PDCD6IP	-0.074	0.0604807
Predicted gene 1141 OS=Mus musculus OX=10090 GN=Gm1141 PE=1 SV=2	GM1141	-0.322	0.0177288
IgM heavy chain variable region (Fragment) OS=Mus musculus OX=10090 PE=2 SV=1		0	0.0177288
Heterogeneous nuclear ribonucleoprotein M OS=Mus musculus OX=10090 GN=Hnrnpm PE=1 SV=3	HNRNPM	-0.077	0.229148
Luc7-like protein 3 OS=Mus musculus OX=10090 GN=Luc7l3 PE=1 SV=1	LUC7L3	0	0.0757207
Tubulin alpha-3 chain OS=Mus musculus OX=10090 GN=Tuba3b PE=1 SV=1	TUBA3B	-0.087	0.113509
60S ribosomal protein L7a OS=Mus musculus OX=10090 GN=Rpl7a PE=1 SV=2	RPL7A	0	0.05061
Col4a5 protein OS=Mus musculus OX=10090 GN=Col4a5 PE=1 SV=1	COL4A5	-0.126	0.0315171
Coiled-coil domain-containing protein 38 OS=Mus musculus OX=10090 GN=Ccdc38 PE=2 SV=1	CCDC38	0	0.0222764
CCR4-NOT transcription complex subunit 1 OS=Mus musculus OX=10090 GN=Cnot1 PE=1 SV=1	CNOT1	0	0.0222764
Probable ATP-dependent RNA helicase DDX5 OS=Mus musculus OX=10090 GN=Ddx5 PE=1 SV=2	DDX5	-0.112	0.221849
Heterogeneous nuclear ribonucleoprotein U OS=Mus musculus OX=10090 GN=Hnrnpu PE=2 SV=1	HNRNPU	-0.109	0.161151
Tubulin beta-5 chain OS=Mus musculus OX=10090 GN=Tubb5 PE=1 SV=1	TUBB5	-0.11	0.19382
RNA-binding protein 8A OS=Mus musculus OX=10090 GN=Rbm8a PE=1 SV=4	RBM8A	0	0.124939
Actin-like protein 7B OS=Mus musculus OX=10090 GN=Actl7b PE=1 SV=2	ACTL7B	0	0.0409586
Tubulin beta-4B chain OS=Mus musculus OX=10090 GN=Tubb4b PE=1 SV=1	TUBB4B	-0.124	0.207608
60S ribosomal protein L4 OS=Mus musculus OX=10090 GN=Rpl4 PE=1 SV=1	RPL4	-0.199	0.09691
Mitochondrial import inner membrane translocase subunit TIM44 OS=Mus musculus OX=10090 GN=Timm44 PE=1 SV=2	TIMM44	-0.263	0.0409586
Small nuclear ribonucleoprotein Sm D3 OS=Mus musculus OX=10090 GN=Snrpd3 PE=1 SV=1	SNRPD3	-0.1	0.161151
Vacuolar proton pump subunit B OS=Mus musculus OX=10090 GN=Atp6v1b2 PE=2 SV=1	ATP6V1B2	-0.17	0.0604807
Tubulin alpha-1A chain OS=Mus musculus OX=10090 GN=Tuba1a PE=1 SV=1	TUBA1A	-0.129	0.173925
RNA-binding protein EWS OS=Mus musculus OX=10090 GN=Ewsr1 PE=2 SV=1	EWSR1	-0.17	0.107905
Scinderin OS=Mus musculus OX=10090 GN=Scin PE=1 SV=3	SCIN	0	0.0268721
Taxilin alpha OS=Mus musculus OX=10090 GN=Txlna PE=2 SV=1	TXLNA	0	0.283997
SUMO-conjugating enzyme UBC9 (Fragment) OS=Mus musculus OX=10090 GN=Ube2i PE=1 SV=1	UBE2I	-0.415	0.0268721
IgM heavy chain VDJ region (Fragment) OS=Mus musculus OX=10090 PE=2 SV=1		-0.202	0.0861861
Elongation factor Tu, mitochondrial OS=Mus musculus OX=10090 GN=Tufm PE=1 SV=1	TUFM	-0.137	0.0655015
Protein kintoun OS=Mus musculus OX=10090 GN=Dnaaf2 PE=1 SV=2	DNAAF2	0	0.0457575
Eukaryotic translation initiation factor 6 OS=Mus musculus OX=10090 GN=Eif6 PE=1 SV=2	EIF6	-0.263	0.0655015
Axonemal dynein light intermediate polypeptide 1 OS=Mus musculus OX=10090 GN=Dnali1 PE=1 SV=1	DNALI1	-0.241	0.0555173
Proliferating cell nuclear antigen OS=Mus musculus OX=10090 GN=Pcna PE=1 SV=2	PCNA	-0.263	0.09691
Splicing factor, proline- and glutamine-rich OS=Mus musculus OX=10090 GN=Sfpq PE=1 SV=1	SFPQ	-0.182	0.309804
Heterogeneous nuclear ribonucleoprotein F OS=Mus musculus OX=10090 GN=Hnrnpf PE=1 SV=3	HNRNPF	-0.162	0.267606
Tubulin alpha-1B chain OS=Mus musculus OX=10090 GN=Tuba1b PE=1 SV=2	TUBA1B	-0.166	0.207608
60S ribosomal protein L8 OS=Mus musculus OX=10090 GN=Rpl8 PE=1 SV=2	RPL8	-0.206	0.200659
DnaJ homolog subfamily C member 7 OS=Mus musculus OX=10090 GN=Dnajc7 PE=1 SV=1	DNAJC7	-0.206	0.187087
ELAV-like protein 1 OS=Mus musculus OX=10090 GN=Elavl1 PE=1 SV=2	ELAVL1	-0.177	0.130768
14-3-3 protein theta OS=Mus musculus OX=10090 GN=Ywhaq PE=2 SV=1	YWHAQ	-0.193	0.229148
60S ribosomal protein L7 OS=Mus musculus OX=10090 GN=Rpl7 PE=1 SV=2	RPL7	-0.193	0.167491
Heterogeneous nuclear ribonucleoprotein L (Fragment) OS=Mus musculus OX=10090 GN=Hnrnpl PE=1 SV=1	HNRNPL	-0.172	0.267606
40S ribosomal protein S23 OS=Mus musculus OX=10090 GN=Rps23 PE=1 SV=3	RPS23	-0.17	0.107905
Cytoskeleton-associated protein 4 OS=Mus musculus OX=10090 GN=Ckap4 PE=1 SV=2	CKAP4	-0.276	0.0705811
Tyrosine 3-monooxygenase/tryptophan 5-monooxygenase activation protein, beta polypeptide OS=Mus musculus OX=10090 GN=Ywhab PE=2 SV=1	YWHAB	-0.167	0.19382
Glycylpeptide N-tetradecanoyltransferase OS=Mus musculus OX=10090 GN=Nmt2 PE=1 SV=1	NMT2	-0.137	0.119186
Annexin A2 OS=Mus musculus OX=10090 GN=Anxa2 PE=1 SV=2	ANXA2	-0.248	0.0809219
Alpha-centractin OS=Mus musculus OX=10090 GN=Actr1a PE=1 SV=1	ACTR1A	-0.203	0.113509
Aldehyde dehydrogenase X, mitochondrial OS=Mus musculus OX=10090 GN=Aldh1b1 PE=1 SV=1	ALDH1B1	-0.289	0.376751
Interleukin enhancer-binding factor 3 OS=Mus musculus OX=10090 GN=Ilf3 PE=1 SV=1	ILF3	-0.206	0.309804
Tubulin beta-4A chain OS=Mus musculus OX=10090 GN=Tubb4a PE=1 SV=3	TUBB4A	-0.206	0.387216
U5 small nuclear ribonucleoprotein 40 kDa protein OS=Mus musculus OX=10090 GN=Snrnp40 PE=1 SV=1	SNRNP40	-0.17	0.0457575
Deleted in azoospermia-like OS=Mus musculus OX=10090 GN=Dazl PE=2 SV=1	DAZL	-0.152	0.221849
60S ribosomal protein L12 OS=Mus musculus OX=10090 GN=Rpl12 PE=2 SV=1	RPL12	-0.263	0.376751
ATP-dependent 6-phosphofructokinase OS=Mus musculus OX=10090 GN=Pfkp PE=1 SV=1	PFKP	-0.245	0.207608
RuvB-like 1 OS=Mus musculus OX=10090 GN=Ruvbl1 PE=1 SV=1	RUVBL1	-0.147	0.318759
Ig heavy chain V region AC38 205.12 OS=Mus musculus OX=10090 PE=1 SV=1		-0.209	0.0809219
Calmodulin-1 OS=Mus musculus OX=10090 GN=Calm1 PE=1 SV=1	CALM1	-0.227	0.387216
Copper homeostasis protein cutC homolog (Fragment) OS=Mus musculus OX=10090 GN=Cutc PE=1 SV=1	CUTC	0	0.0604807
IgG1 heavy chain VDJ region (Fragment) OS=Mus musculus OX=10090 PE=2 SV=1		-0.284	0.0604807
Nucleoplasmin domain-containing protein OS=Mus musculus OX=10090 GN=Npm3 PE=2 SV=1	NPM3	-0.485	0.309804
N-alpha-acetyltransferase 40 OS=Mus musculus OX=10090 GN=Naa40 PE=1 SV=1	NAA40	-0.322	0.0457575
Intraflagellar transport protein 140 homolog OS=Mus musculus OX=10090 GN=Ift140 PE=1 SV=1	IFT140	-0.241	0.0457575
Ras GTPase-activating protein-binding protein 2 OS=Mus musculus OX=10090 GN=G3bp2 PE=1 SV=2	G3BP2	-0.17	0.148742
Villin-like protein OS=Mus musculus OX=10090 GN=Vill PE=1 SV=1	VILL	-0.322	0.0457575
RNA-binding protein Luc7-like 2 OS=Mus musculus OX=10090 GN=Luc7l2 PE=2 SV=1	LUC7L2	-0.222	0.09691
La-related protein 1 OS=Mus musculus OX=10090 GN=Larp1 PE=1 SV=3	LARP1	-0.193	0.102373
Fragile X mental retardation, autosomal homolog 2 OS=Mus musculus OX=10090 GN=Fxr2 PE=1 SV=1	FXR2	-0.211	0.187087
SERPIN domain-containing protein OS=Mus musculus OX=10090 GN=Serpinb6a PE=2 SV=1	SERPINB6A	-0.415	0.173925
Serine/threonine kinase receptor associated protein OS=Mus musculus OX=10090 GN=Strap PE=1 SV=1	STRAP	-0.206	0.154902
Structural maintenance of chromosomes protein 5 OS=Mus musculus OX=10090 GN=Smc5 PE=1 SV=1	SMC5	-0.322	0.0457575
Eukaryotic translation initiation factor 4 gamma 2 OS=Mus musculus OX=10090 GN=Eif4g2 PE=1 SV=1	EIF4G2	-0.485	0.0809219
Microtubule-associated protein RP/EB family member 3 OS=Mus musculus OX=10090 GN=Mapre3 PE=1 SV=1	MAPRE3	-0.193	0.0861861
60S ribosomal protein L27 OS=Mus musculus OX=10090 GN=Rpl27 PE=1 SV=2	RPL27	-0.206	0.124939
A kinase (PRKA) anchor protein 4 OS=Mus musculus OX=10090 GN=Akap4 PE=2 SV=1	AKAP4	-0.214	0.337242
60S ribosomal protein L26 (Fragment) OS=Mus musculus OX=10090 GN=Rpl26 PE=1 SV=1	RPL26	-0.363	0.091515
40S ribosomal protein S19 (Fragment) OS=Mus musculus OX=10090 GN=Rps19 PE=1 SV=8	RPS19	-0.193	0.136677
Splicing factor 3B subunit 1 OS=Mus musculus OX=10090 GN=Sf3b1 PE=1 SV=1	SF3B1	-0.263	0.221849
40S ribosomal protein S9 OS=Mus musculus OX=10090 GN=Rps9 PE=1 SV=3	RPS9	-0.322	0.173925
TBC1 domain family member 15 OS=Mus musculus OX=10090 GN=Tbc1d15 PE=2 SV=1	TBC1D15	-0.585	0.0604807
RNA-binding protein 14 OS=Mus musculus OX=10090 GN=Rbm14 PE=1 SV=1	RBM14	-0.263	0.431798
14-3-3 protein gamma subtype OS=Mus musculus OX=10090 GN=Ywhag PE=1 SV=1	YWHAG	-0.255	0.356547
Importin subunit alpha-7 OS=Mus musculus OX=10090 GN=Kpna6 PE=1 SV=2	KPNA6	-0.415	0.05061
Double-strand break repair protein OS=Mus musculus OX=10090 GN=Mre11a PE=2 SV=1	MRE11A	-0.415	0.05061
Serine/threonine-protein phosphatase OS=Mus musculus OX=10090 GN=Ppp3cc PE=1 SV=1	PPP3CC	-0.363	0.173925
Splicing factor 3B subunit 5 OS=Mus musculus OX=10090 GN=Sf3b5 PE=1 SV=1	SF3B5	0	0.091515
Heterogeneous nuclear ribonucleoprotein A3 OS=Mus musculus OX=10090 GN=Hnrnpa3 PE=1 SV=1	HNRNPA3	-0.3	0.376751
Kinesin family member 13B OS=Mus musculus OX=10090 GN=Kif13b PE=1 SV=1	KIF13B	-0.137	0.0555173
BTB/POZ domain-containing protein KCTD19 OS=Mus musculus OX=10090 GN=Kctd19 PE=1 SV=2	KCTD19	0	0.0555173
Ropporin-1 OS=Mus musculus OX=10090 GN=Ropn1 PE=1 SV=1	ROPN1	-0.378	0.0757207
DNA helicase OS=Mus musculus OX=10090 GN=Chd4 PE=1 SV=1	CHD4	-0.289	0.0555173
DNA replication licensing factor MCM7 OS=Mus musculus OX=10090 GN=Mcm7 PE=1 SV=1	MCM7	-0.415	0.0555173
Anti-myosin immunoglobulin light chain variable region (Fragment) OS=Mus musculus OX=10090 PE=2 SV=1		-0.459	0.0604807
Eukaryotic translation initiation factor 5A (Fragment) OS=Mus musculus OX=10090 GN=Eif5a PE=1 SV=1	EIF5A	-0.263	0.481486
Coatomer subunit delta OS=Mus musculus OX=10090 GN=Arcn1 PE=1 SV=2	ARCN1	-0.585	0.173925
Brain acid soluble protein 1 OS=Mus musculus OX=10090 GN=Basp1 PE=1 SV=3	BASP1	-0.28	0.420216
Kinesin heavy chain isoform 5C OS=Mus musculus OX=10090 GN=Kif5c PE=1 SV=3	KIF5C	-0.415	0.05061
Nucleoporin NUP188 OS=Mus musculus OX=10090 GN=Nup188 PE=1 SV=2	NUP188	-0.415	0.05061
Glutamine--tRNA ligase OS=Mus musculus OX=10090 GN=Qars1 PE=1 SV=1	QARS1	-0.415	0.167491
26S proteasome non-ATPase regulatory subunit 2 OS=Mus musculus OX=10090 GN=Psmd2 PE=1 SV=1	PSMD2	-0.334	0.327902
Dynactin subunit 1 OS=Mus musculus OX=10090 GN=Dctn1 PE=1 SV=1	DCTN1	-0.312	0.173925
Radial spoke head 1 homolog OS=Mus musculus OX=10090 GN=Rsph1 PE=1 SV=1	RSPH1	-0.374	0.657577
Septin-9 OS=Mus musculus OX=10090 GN=Septin9 PE=1 SV=1	SEPTIN9	-0.316	0.136677
Ubiquitin-associated protein 2-like OS=Mus musculus OX=10090 GN=Ubap2l PE=1 SV=1	UBAP2L	-0.415	0.142668
COP9 signalosome complex subunit 3 OS=Mus musculus OX=10090 GN=Cops3 PE=1 SV=3	COPS3	-0.363	0.136677
Trifunctional enzyme subunit alpha, mitochondrial OS=Mus musculus OX=10090 GN=Hadha PE=1 SV=1	HADHA	-0.295	0.346787
E3 ubiquitin-protein ligase RBX1 OS=Mus musculus OX=10090 GN=Rbx1 PE=1 SV=1	RBX1	-0.415	0.091515
Septin OS=Mus musculus OX=10090 GN=Septin10 PE=1 SV=1	SEPTIN10	-0.447	0.180456
V-type proton ATPase subunit G OS=Mus musculus OX=10090 GN=Atp6v1g1 PE=1 SV=1	ATP6V1G1	-0.378	0.585027
Apoptosis-inducing factor 1, mitochondrial OS=Mus musculus OX=10090 GN=Aifm1 PE=1 SV=1	AIFM1	-0.459	0.259637
Histone H4 OS=Mus musculus OX=10090 GN=Hist2h4 PE=1 SV=1	HIST2H4	-0.348	0.267606
Nucleoporin_C domain-containing protein OS=Mus musculus OX=10090 GN=Nup133 PE=2 SV=1	NUP133	-0.515	0.0655015
Serine/threonine-protein phosphatase 2A 65 kDa regulatory subunit A beta isoform OS=Mus musculus OX=10090 GN=Ppp2r1b PE=1 SV=2	PPP2R1B	-0.515	0.0655015
60S ribosomal protein L17 OS=Mus musculus OX=10090 GN=Rpl17 PE=2 SV=1	RPL17	-0.354	0.552842
Hydroxyacylglutathione hydrolase, mitochondrial OS=Mus musculus OX=10090 GN=Hagh PE=1 SV=1	HAGH	-0.363	0.161151
Intraflagellar transport protein 74 homolog OS=Mus musculus OX=10090 GN=Ift74 PE=1 SV=2	IFT74	-0.363	0.154902
Importin-5 OS=Mus musculus OX=10090 GN=Ipo5 PE=1 SV=3	IPO5	-0.385	0.455932
Phosphatidate cytidylyltransferase, mitochondrial OS=Mus musculus OX=10090 GN=Tamm41 PE=1 SV=2	TAMM41	-0.322	0.113509
Dynein axonemal heavy chain 12 OS=Mus musculus OX=10090 GN=Dnah12 PE=1 SV=2	DNAH12	0	0.0705811
Septin OS=Mus musculus OX=10090 GN=Septin7 PE=1 SV=2	SEPTIN7	-0.406	0.148742
Serine/arginine-rich splicing factor 7 OS=Mus musculus OX=10090 GN=Srsf7 PE=1 SV=1	SRSF7	-0.53	0.387216
14-3-3 protein zeta/delta OS=Mus musculus OX=10090 GN=Ywhaz PE=1 SV=1	YWHAZ	-0.39	0.283997
Peroxisomal membrane protein PEX14 OS=Mus musculus OX=10090 GN=Pex14 PE=1 SV=1	PEX14	-0.807	0.21467
Transformer-2 protein homolog alpha OS=Mus musculus OX=10090 GN=Tra2a PE=1 SV=1	TRA2A	0	0.0757207
Elongator complex protein 1 OS=Mus musculus OX=10090 GN=Elp1 PE=1 SV=2	ELP1	0	0.0757207
Splicing factor 3A subunit 2 OS=Mus musculus OX=10090 GN=Sf3a2 PE=1 SV=1	SF3A2	0	0.0757207
Acyl-Coenzyme A dehydrogenase family, member 12 OS=Mus musculus OX=10090 GN=Acad12 PE=1 SV=1	ACAD12	0	0.0757207
RNA-binding motif protein, X-linked-like 2 OS=Mus musculus OX=10090 GN=Rbmxl2 PE=1 SV=1	RBMXL2	-0.378	0.356547
40S ribosomal protein S8 OS=Mus musculus OX=10090 GN=Rps8 PE=1 SV=2	RPS8	-0.441	0.200659
Stromal interaction molecule 1 OS=Mus musculus OX=10090 GN=Stim1 PE=1 SV=2	STIM1	-0.415	0.180456
Serine/threonine-protein phosphatase 6 regulatory subunit 3 OS=Mus musculus OX=10090 GN=Ppp6r3 PE=1 SV=1	PPP6R3	-0.459	0.769551
U2 snRNP-associated SURP motif-containing protein OS=Mus musculus OX=10090 GN=U2surp PE=1 SV=3	U2SURP	-0.322	0.113509
Exocyst complex component 2 OS=Mus musculus OX=10090 GN=Exoc2 PE=1 SV=1	EXOC2	-0.263	0.0705811
HABP4_PAI-RBP1 domain-containing protein OS=Mus musculus OX=10090 GN=Serbp1 PE=2 SV=1	SERBP1	-0.415	0.522879
Small nuclear ribonucleoprotein E OS=Mus musculus OX=10090 GN=Snrpe PE=1 SV=1	SNRPE	-0.415	0.229148
Arginine--tRNA ligase, cytoplasmic OS=Mus musculus OX=10090 GN=Rars1 PE=1 SV=2	RARS1	-0.515	0.420216
Mitochondrial pyruvate carrier 2 OS=Mus musculus OX=10090 GN=Mpc2 PE=1 SV=1	MPC2	-0.415	0.142668
Ceramide synthase 3 OS=Mus musculus OX=10090 GN=Cers3 PE=1 SV=1	CERS3	-0.585	0.0655015
Zinc finger MYND domain-containing protein 10 OS=Mus musculus OX=10090 GN=Zmynd10 PE=1 SV=2	ZMYND10	-0.585	0.0655015
Mediator of RNA polymerase II transcription subunit 1 OS=Mus musculus OX=10090 GN=Med1 PE=1 SV=2	MED1	-0.585	0.0655015
Uncharacterized protein CXorf49 homolog OS=Mus musculus OX=10090 PE=1 SV=1		-0.737	0.39794
V23-D-J-C mu protein (Fragment) OS=Mus musculus OX=10090 GN=Ighv1-53 PE=2 SV=1	IGHV1-53	-0.452	0.161151
Vesicle-associated membrane protein, associated protein B and C OS=Mus musculus OX=10090 GN=Vapb PE=1 SV=1	VAPB	-0.502	0.420216
Signal peptidase complex subunit 2 OS=Mus musculus OX=10090 GN=Spcs2 PE=1 SV=1	SPCS2	-0.485	0.119186
AAA domain-containing protein OS=Mus musculus OX=10090 GN=Psmc3 PE=2 SV=1	PSMC3	-0.396	0.677781
Histone-binding protein RBBP4 OS=Mus musculus OX=10090 GN=Rbbp4 PE=1 SV=5	RBBP4	-0.485	0.619789
Phospholipid hydroperoxide glutathione peroxidase OS=Mus musculus OX=10090 GN=Gpx4 PE=1 SV=4	GPX4	-0.403	0.552842
Cytoplasmic dynein 1 heavy chain 1 OS=Mus musculus OX=10090 GN=Dync1h1 PE=1 SV=2	DYNC1H1	-0.428	0.537602
Immunoglobulin heavy variable V1-54 (Fragment) OS=Mus musculus OX=10090 GN=Ighv1-54 PE=4 SV=1	IGHV1-54	-0.363	0.154902
Try10-like trypsinogen OS=Mus musculus OX=10090 GN=Gm5409 PE=2 SV=1	GM5409	-0.433	0.142668
Protein phosphatase 2 (Formerly 2A), regulatory subunit A (PR 65), alpha isoform OS=Mus musculus OX=10090 GN=Ppp2r1a PE=2 SV=1	PPP2R1A	-0.469	0.200659
26S proteasome regulatory subunit 10B OS=Mus musculus OX=10090 GN=Psmc6 PE=1 SV=1	PSMC6	-0.497	0.30103
Ribonuclease inhibitor OS=Mus musculus OX=10090 GN=Rnh1 PE=1 SV=1	RNH1	-0.585	0.154902
ADP/ATP translocase 1 OS=Mus musculus OX=10090 GN=Slc25a4 PE=1 SV=4	SLC25A4	-0.383	0.420216
Cytochrome c oxidase subunit NDUFA4 OS=Mus musculus OX=10090 GN=Ndufa4 PE=1 SV=1	NDUFA4	-0.485	0.29243
RNA-binding protein 27 OS=Mus musculus OX=10090 GN=Rbm27 PE=1 SV=3	RBM27	0	0.102373
Dynein light chain Tctex-type 1A OS=Mus musculus OX=10090 GN=Dynlt1a PE=1 SV=1	DYNLT1A	-0.387	0.585027
DnaJ homolog subfamily A member 2 OS=Mus musculus OX=10090 GN=Dnaja2 PE=1 SV=1	DNAJA2	-0.387	0.29243
Peroxiredoxin-4 OS=Mus musculus OX=10090 GN=Prdx4 PE=1 SV=1	PRDX4	-0.474	0.431798
Importin subunit beta-1 OS=Mus musculus OX=10090 GN=Kpnb1 PE=1 SV=2	KPNB1	-0.426	0.468521
Dynein cytoplasmic 1 intermediate chain 2 OS=Mus musculus OX=10090 GN=Dync1i2 PE=1 SV=1	DYNC1I2	-0.354	0.309804
Eukaryotic translation initiation factor 4E OS=Mus musculus OX=10090 GN=Eif4e PE=1 SV=1	EIF4E	-0.447	0.283997
Myosin light chain kinase, smooth muscle OS=Mus musculus OX=10090 GN=Mylk PE=1 SV=3	MYLK	-0.585	0.207608
Protein Smaug homolog 2 OS=Mus musculus OX=10090 GN=Samd4b PE=1 SV=1	SAMD4B	-0.322	0.091515
Eukaryotic translation initiation factor 4 gamma 1 OS=Mus musculus OX=10090 GN=Eif4g1 PE=1 SV=1	EIF4G1	-0.515	0.154902
Heterogeneous nuclear ribonucleoprotein K OS=Mus musculus OX=10090 GN=Hnrnpk PE=1 SV=1	HNRNPK	-0.449	0.431798
Cyclin-dependent kinase 2 OS=Mus musculus OX=10090 GN=Cdk2 PE=1 SV=2	CDK2	-0.807	0.161151
Neuroblastoma-amplified sequence OS=Mus musculus OX=10090 GN=Nbas PE=1 SV=1	NBAS	-0.459	0.0809219
Destrin OS=Mus musculus OX=10090 GN=Dstn PE=1 SV=1	DSTN	-0.469	0.318759
Acrosin OS=Mus musculus OX=10090 GN=Acr PE=1 SV=1	ACR	-0.459	0.180456
Dynactin subunit 2 OS=Mus musculus OX=10090 GN=Dctn2 PE=1 SV=1	DCTN2	-0.441	0.21467
U4/U6.U5 tri-snRNP-associated protein 2 OS=Mus musculus OX=10090 GN=Usp39 PE=1 SV=2	USP39	-0.322	0.0809219
Testis-specific cytochrome c (Fragment) OS=Mus musculus OX=10090 GN=CYCt PE=3 SV=1	CYCT	-0.415	0.207608
Heterogeneous nuclear ribonucleoprotein A1 OS=Mus musculus OX=10090 GN=Hnrnpa1 PE=1 SV=2	HNRNPA1	-0.453	0.468521
Septin OS=Mus musculus OX=10090 GN=Septin14 PE=1 SV=1	SEPTIN14	-0.466	0.327902
CDKN2A-interacting protein OS=Mus musculus OX=10090 GN=Cdkn2aip PE=1 SV=1	CDKN2AIP	-0.415	0.142668
FAS-associated factor 2 OS=Mus musculus OX=10090 GN=Faf2 PE=1 SV=2	FAF2	-0.459	0.173925
60S ribosomal protein L13 OS=Mus musculus OX=10090 GN=Rpl13 PE=1 SV=3	RPL13	-0.585	0.30103
DAZ-associated protein 1 OS=Mus musculus OX=10090 GN=Dazap1 PE=1 SV=1	DAZAP1	-0.485	0.229148
Tubulin beta-3 chain OS=Mus musculus OX=10090 GN=Tubb3 PE=1 SV=1	TUBB3	-0.51	0.638272
Sphingomyelin phosphodiesterase 4 OS=Mus musculus OX=10090 GN=Smpd4 PE=1 SV=1	SMPD4	-0.415	0.119186
B-cell receptor-associated protein OS=Mus musculus OX=10090 GN=Bcap29 PE=1 SV=1	BCAP29	-0.322	0.229148
Filamin-B OS=Mus musculus OX=10090 GN=Flnb PE=1 SV=3	FLNB	-0.541	0.130768
14-3-3 protein epsilon OS=Mus musculus OX=10090 GN=Ywhae PE=1 SV=1	YWHAE	-0.525	0.568636
Zinc finger and BTB domain-containing protein 49 OS=Mus musculus OX=10090 GN=Zbtb49 PE=4 SV=1	ZBTB49	-0.322	0.113509
Mitogen-activated protein kinase (Fragment) OS=Mus musculus OX=10090 GN=Mapk3 PE=1 SV=1	MAPK3	-0.263	0.124939
Elongation factor 1-delta OS=Mus musculus OX=10090 GN=Eef1d PE=1 SV=1	EEF1D	-0.466	0.283997
Lamin-B1 OS=Mus musculus OX=10090 GN=Lmnb1 PE=1 SV=3	LMNB1	-0.545	0.244125
Ropporin-1-like protein OS=Mus musculus OX=10090 GN=Ropn1l PE=1 SV=2	ROPN1L	-0.71	0.29243
40S ribosomal protein S11 OS=Mus musculus OX=10090 GN=Rps11 PE=1 SV=3	RPS11	-0.515	0.721246
Protein enabled homolog OS=Mus musculus OX=10090 GN=Enah PE=1 SV=1	ENAH	-0.485	0.142668
Dynein regulatory complex subunit 4 OS=Mus musculus OX=10090 GN=Gas8 PE=1 SV=1	GAS8	0	0.091515
RNA-binding protein 25 OS=Mus musculus OX=10090 GN=Rbm25 PE=1 SV=2	RBM25	-0.652	0.221849
Complement component 4B (Childo blood group) OS=Mus musculus OX=10090 GN=C4b PE=2 SV=1	C4B	-0.502	0.180456
Calmegin OS=Mus musculus OX=10090 GN=Clgn PE=1 SV=2	CLGN	-0.525	0.508638
RNA helicase OS=Mus musculus OX=10090 GN=Ddx4 PE=1 SV=1	DDX4	-0.545	0.958607
Ig heavy chain V region X44 OS=Mus musculus OX=10090 PE=1 SV=1		-0.527	0.173925
IgM heavy chain VDJ region (Fragment) OS=Mus musculus OX=10090 PE=2 SV=1		-0.585	0.229148
Ribosome-binding protein 1 OS=Mus musculus OX=10090 GN=Rrbp1 PE=1 SV=1	RRBP1	-0.848	0.420216
Cytoplasmic dynein 2 heavy chain 1 OS=Mus musculus OX=10090 GN=Dync2h1 PE=1 SV=1	DYNC2H1	-0.544	0.102373
Nuclear pore complex protein Nup93 OS=Mus musculus OX=10090 GN=Nup93 PE=1 SV=1	NUP93	-0.485	0.408935
Cullin-associated NEDD8-dissociated protein 1 OS=Mus musculus OX=10090 GN=Cand1 PE=1 SV=2	CAND1	-0.585	0.337242
DNA-dependent metalloprotease SPRTN OS=Mus musculus OX=10090 GN=Sprtn PE=2 SV=1	SPRTN	-0.322	0.107905
Germ cell nuclear acidic protein OS=Mus musculus OX=10090 GN=Gcna PE=1 SV=1	GCNA	0	0.107905
Coiled-coil domain-containing protein 73 OS=Mus musculus OX=10090 GN=Ccdc73 PE=2 SV=2	CCDC73	0	0.107905
NDK domain-containing protein OS=Mus musculus OX=10090 GN=Nme5 PE=2 SV=1	NME5	0	0.107905
Nuclear pore complex protein Nup54 OS=Mus musculus OX=10090 GN=Nup54 PE=1 SV=1	NUP54	0	0.107905
RIKEN cDNA 4933427D14 gene OS=Mus musculus OX=10090 GN=4933427D14Rik PE=1 SV=1	4933427D14RIK	0	0.107905
Pyr_redox_2 domain-containing protein OS=Mus musculus OX=10090 GN=Sqor PE=2 SV=1	SQOR	-0.585	0.19382
Calcyclin-binding protein OS=Mus musculus OX=10090 GN=Cacybp PE=1 SV=1	CACYBP	-0.415	0.148742
RNA helicase OS=Mus musculus OX=10090 GN=Ddx39a PE=2 SV=1	DDX39A	-0.545	0.721246
Src substrate cortactin OS=Mus musculus OX=10090 GN=Cttn PE=1 SV=2	CTTN	-0.547	1
Eukaryotic translation initiation factor 4E nuclear import factor 1 OS=Mus musculus OX=10090 GN=Eif4enif1 PE=2 SV=1	EIF4ENIF1	-0.737	0.107905
Ig lambda-3 chain C region OS=Mus musculus OX=10090 GN=Iglc3 PE=1 SV=1	IGLC3	-0.553	0.09691
mRNA export factor OS=Mus musculus OX=10090 GN=Rae1 PE=1 SV=1	RAE1	-0.485	0.229148
T-complex protein 11 OS=Mus musculus OX=10090 GN=Tcp11 PE=1 SV=1	TCP11	-0.652	0.318759
Serine/arginine-rich splicing factor 3 OS=Mus musculus OX=10090 GN=Srsf3 PE=1 SV=1	SRSF3	-0.585	0.958607
Nucleolin OS=Mus musculus OX=10090 GN=Ncl PE=1 SV=2	NCL	-0.544	0.853872
Solute carrier family 27 member 1 OS=Mus musculus OX=10090 GN=Slc27a1 PE=2 SV=1	SLC27A1	-0.585	0.102373
DnaJ homolog subfamily B member 6 OS=Mus musculus OX=10090 GN=Dnajb6 PE=1 SV=4	DNAJB6	-1	0.119186
RNA-splicing ligase RtcB homolog OS=Mus musculus OX=10090 GN=Rtcb PE=2 SV=1	RTCB	-0.621	0.638272
IQ calmodulin-binding motif-containing protein 1 OS=Mus musculus OX=10090 GN=Iqcb1 PE=1 SV=2	IQCB1	-0.737	0.09691
Ras interacting protein 1 OS=Mus musculus OX=10090 GN=Rasip1 PE=2 SV=1	RASIP1	-0.737	0.09691
RIKEN cDNA 1700014D04 gene OS=Mus musculus OX=10090 GN=1700014D04Rik PE=4 SV=1	1700014D04RIK	0	0.09691
MKIAA0586 protein (Fragment) OS=Mus musculus OX=10090 GN=mKIAA0586 PE=4 SV=1	MKIAA0586	0	0.09691
Metastasis-associated protein MTA2 OS=Mus musculus OX=10090 GN=Mta2 PE=2 SV=1	MTA2	0	0.09691
Nucleolar protein 58 OS=Mus musculus OX=10090 GN=Nop58 PE=1 SV=1	NOP58	0	0.09691
Protein polybromo-1 OS=Mus musculus OX=10090 GN=Pbrm1 PE=1 SV=1	PBRM1	0	0.09691
Serrate RNA effector molecule homolog OS=Mus musculus OX=10090 GN=Srrt PE=1 SV=1	SRRT	0	0.09691
Cap-specific mRNA (nucleoside-2'-O-)-methyltransferase 1 OS=Mus musculus OX=10090 GN=Cmtr1 PE=1 SV=1	CMTR1	0	0.09691
RNA helicase (Fragment) OS=Mus musculus OX=10090 GN=mKIAA0224 PE=4 SV=1	MKIAA0224	0	0.09691
Tetratricopeptide repeat protein 12 OS=Mus musculus OX=10090 GN=Ttc12 PE=1 SV=1	TTC12	0	0.09691
Pitpnm2 protein OS=Mus musculus OX=10090 GN=Pitpnm2 PE=2 SV=1	PITPNM2	0	0.09691
PUA domain-containing protein OS=Mus musculus OX=10090 GN=Dkc1 PE=2 SV=1	DKC1	0	0.09691
Serine/threonine-protein kinase ATR OS=Mus musculus OX=10090 GN=Atr PE=1 SV=1	ATR	-0.502	0.107905
Immunoglobulin kappa variable 4-68 (Fragment) OS=Mus musculus OX=10090 GN=Igkv4-68 PE=4 SV=1	IGKV4-68	-0.585	0.130768
Isoaspartyl peptidase/L-asparaginase OS=Mus musculus OX=10090 GN=Asrgl1 PE=1 SV=1	ASRGL1	-0.692	0.431798
Nap1l4 protein OS=Mus musculus OX=10090 GN=Nap1l4 PE=1 SV=1	NAP1L4	-0.61	0.60206
Thioredoxin-dependent peroxide reductase, mitochondrial OS=Mus musculus OX=10090 GN=Prdx3 PE=1 SV=1	PRDX3	-0.585	0.275724
Brain-specific angiogenesis inhibitor 1-associated protein 2-like protein 1 OS=Mus musculus OX=10090 GN=Baiap2l1 PE=1 SV=1	BAIAP2L1	-0.585	0.180456
Protein-serine/threonine phosphatase OS=Mus musculus OX=10090 GN=Ppm1b PE=2 SV=1	PPM1B	-1	0.148742
Sarcoplasmic/endoplasmic reticulum calcium ATPase 2 OS=Mus musculus OX=10090 GN=Atp2a2 PE=1 SV=2	ATP2A2	-0.567	0.387216
Serine/threonine-protein kinase 33 OS=Mus musculus OX=10090 GN=Stk33 PE=1 SV=2	STK33	-0.585	0.21467
Cell division control protein 42 homolog OS=Mus musculus OX=10090 GN=Cdc42 PE=1 SV=2	CDC42	-0.485	0.200659
Phosphoglycerate kinase 2 OS=Mus musculus OX=10090 GN=Pgk2 PE=1 SV=4	PGK2	-0.585	0.481486
Enhancer of rudimentary homolog OS=Mus musculus OX=10090 GN=Erh PE=1 SV=1	ERH	-0.553	0.619789
ATP synthase subunit d, mitochondrial (Fragment) OS=Mus musculus OX=10090 GN=Atp5h PE=1 SV=1	ATP5H	-0.585	0.677781
60S ribosomal protein L28 OS=Mus musculus OX=10090 GN=Rpl28 PE=1 SV=2	RPL28	-0.628	0.29243
Cytoplasmic dynein 1 light intermediate chain 2 OS=Mus musculus OX=10090 GN=Dync1li2 PE=1 SV=2	DYNC1LI2	-0.515	0.244125
Pre-mRNA-processing factor 19 OS=Mus musculus OX=10090 GN=Prpf19 PE=1 SV=1	PRPF19	-0.788	0.275724
Eukaryotic translation initiation factor 3 subunit L OS=Mus musculus OX=10090 GN=Eif3l PE=1 SV=1	EIF3L	-0.678	0.337242
Histone deacetylase 6 (Fragment) OS=Mus musculus OX=10090 GN=Hdac6 PE=1 SV=1	HDAC6	-0.585	0.481486
60S ribosomal protein L30 OS=Mus musculus OX=10090 GN=Rpl30 PE=1 SV=2	RPL30	-0.652	0.431798
Adenylosuccinate lyase OS=Mus musculus OX=10090 GN=Adsl PE=1 SV=2	ADSL	-0.585	0.387216
60S ribosomal protein L23a OS=Mus musculus OX=10090 GN=Rpl23a PE=1 SV=1	RPL23A	-0.556	0.443697
Paraspeckle component 1 OS=Mus musculus OX=10090 GN=Pspc1 PE=1 SV=1	PSPC1	-0.53	0.408935
Keratin, type II cytoskeletal 79 OS=Mus musculus OX=10090 GN=Krt79 PE=1 SV=2	KRT79	-0.553	0.318759
ADP-ribosylation factor-like protein 8B OS=Mus musculus OX=10090 GN=Arl8b PE=1 SV=1	ARL8B	0	0.207608
Paralemmin A kinase anchor protein OS=Mus musculus OX=10090 GN=Pakap PE=1 SV=1	PAKAP	-0.628	0.113509
Dynein axonemal heavy chain 3 OS=Mus musculus OX=10090 GN=Dnah3 PE=1 SV=2	DNAH3	-0.678	0.107905
Protease, serine 1 (trypsin 1) OS=Mus musculus OX=10090 GN=Prss1 PE=1 SV=1	PRSS1	-0.639	0.283997
Elongin-C (Fragment) OS=Mus musculus OX=10090 GN=Eloc PE=1 SV=1	ELOC	-0.585	0.309804
Coronin OS=Mus musculus OX=10090 GN=Coro1b PE=1 SV=1	CORO1B	-0.848	0.366532
Naglu OS=Mus musculus OX=10090 GN=Naglu PE=2 SV=1	NAGLU	-0.585	0.161151
Apoptotic chromatin condensation inducer in the nucleus OS=Mus musculus OX=10090 GN=Acin1 PE=1 SV=3	ACIN1	-0.737	0.387216
Succinate dehydrogenase [ubiquinone] iron-sulfur subunit, mitochondrial (Fragment) OS=Mus musculus OX=10090 GN=Sdhb PE=2 SV=1	SDHB	-0.737	0.236572
Cleavage and polyadenylation specificity factor subunit 5 OS=Mus musculus OX=10090 GN=Nudt21 PE=1 SV=1	NUDT21	-0.678	0.431798
26S proteasome non-ATPase regulatory subunit 6 OS=Mus musculus OX=10090 GN=Psmd6 PE=1 SV=1	PSMD6	-0.485	0.443697
Polyadenylate-binding protein 1 OS=Mus musculus OX=10090 GN=Pabpc1 PE=1 SV=2	PABPC1	-0.659	0.568636
Keratin 90 OS=Mus musculus OX=10090 GN=Krt90 PE=1 SV=1	KRT90	-0.632	0.221849
Heme oxygenase 2 OS=Mus musculus OX=10090 GN=Hmox2 PE=1 SV=1	HMOX2	-0.628	0.468521
Elongation factor 1-alpha 1 OS=Mus musculus OX=10090 GN=Eef1a1 PE=1 SV=3	EEF1A1	-0.645	1.17393
Ig kappa chain V-III region PC 7043 OS=Mus musculus OX=10090 PE=1 SV=1		-0.648	0.200659
Trypsin 10 OS=Mus musculus OX=10090 GN=Try10 PE=1 SV=1	TRY10	-0.7	0.244125
Pre-mRNA-processing factor 6 OS=Mus musculus OX=10090 GN=Prpf6 PE=1 SV=1	PRPF6	-0.778	0.167491
Adenylate kinase isoenzyme 1 OS=Mus musculus OX=10090 GN=Ak1 PE=1 SV=1	AK1	-0.515	0.585027
Y box protein 2 OS=Mus musculus OX=10090 GN=Ybx2 PE=1 SV=1	YBX2	-0.678	0.657577
Ig kappa chain V-III region PC 2880/PC 1229 OS=Mus musculus OX=10090 PE=1 SV=1		-0.704	0.251812
Ribose-5-phosphate isomerase OS=Mus musculus OX=10090 GN=Rpia PE=1 SV=2	RPIA	-0.7	0.236572
Cell cycle and apoptosis regulator protein 2 OS=Mus musculus OX=10090 GN=Ccar2 PE=1 SV=2	CCAR2	-0.778	0.481486
Cilia- and flagella-associated protein 20 OS=Mus musculus OX=10090 GN=Cfap20 PE=1 SV=1	CFAP20	-0.585	0.387216
RNA-binding protein 39 OS=Mus musculus OX=10090 GN=Rbm39 PE=2 SV=1	RBM39	-0.678	0.481486
Aminoacyl tRNA synthase complex-interacting multifunctional protein 1 OS=Mus musculus OX=10090 GN=Aimp1 PE=1 SV=2	AIMP1	-0.459	0.853872
Microtubule-associated protein 1B OS=Mus musculus OX=10090 GN=Map1b PE=2 SV=1	MAP1B	-0.678	0.638272
Microtubule-associated protein RP/EB family member 1 OS=Mus musculus OX=10090 GN=Mapre1 PE=1 SV=1	MAPRE1	-0.585	0.79588
Steroid 17-alpha-hydroxylase/17,20 lyase OS=Mus musculus OX=10090 GN=Cyp17a1 PE=1 SV=1	CYP17A1	-0.685	0.638272
Anti-VIPase light chain variable region (Fragment) OS=Mus musculus OX=10090 PE=4 SV=1		-0.737	0.221849
Constitutive coactivator of PPAR-gamma-like protein 1 OS=Mus musculus OX=10090 GN=FAM120A PE=1 SV=2	FAM120A	-1	0.508638
E3 ubiquitin-protein ligase OS=Mus musculus OX=10090 GN=Ubr3 PE=1 SV=1	UBR3	-0.415	0.136677
Mitochondrial 2-oxoglutarate/malate carrier protein OS=Mus musculus OX=10090 GN=Slc25a11 PE=1 SV=1	SLC25A11	-0.415	0.136677
Triokinase/FMN cyclase OS=Mus musculus OX=10090 GN=Tkfc PE=1 SV=1	TKFC	-0.684	0.455932
Heat shock cognate 71 kDa protein OS=Mus musculus OX=10090 GN=Hspa8 PE=1 SV=1	HSPA8	-0.706	0.468521
Anti-human Langerin 2G3 lambda chain OS=Mus musculus OX=10090 PE=1 SV=1		-0.713	0.283997
Diablo IAP-binding mitochondrial protein OS=Mus musculus OX=10090 GN=Diablo PE=1 SV=2	DIABLO	-0.737	0.552842
Ig-like domain-containing protein (Fragment) OS=Mus musculus OX=10090 PE=2 SV=1		-0.585	0.19382
Succinate-CoA ligase subunit beta (Fragment) OS=Mus musculus OX=10090 GN=Sucla2 PE=2 SV=1	SUCLA2	-0.659	0.522879
Dynein, axonemal, heavy chain 10 OS=Mus musculus OX=10090 GN=Dnah10 PE=1 SV=2	DNAH10	-1	0.124939
cAMP-dependent protein kinase type I-alpha regulatory subunit OS=Mus musculus OX=10090 GN=Prkar1a PE=1 SV=3	PRKAR1A	-0.585	0.455932
Ubiquitin-conjugating enzyme E2 L3 (Fragment) OS=Mus musculus OX=10090 GN=Ube2l3 PE=1 SV=1	UBE2L3	-0.585	0.327902
Fab4201 heavy chain OS=Mus musculus OX=10090 PE=1 SV=1		-0.737	0.180456
Phospholipase A-2-activating protein OS=Mus musculus OX=10090 GN=Plaa PE=1 SV=4	PLAA	-0.585	0.267606
Immunoglobulin heavy variable V1-5 OS=Mus musculus OX=10090 GN=Ighv1-5 PE=4 SV=1	IGHV1-5	-0.585	0.124939
RNA-binding protein FUS OS=Mus musculus OX=10090 GN=Fus PE=1 SV=1	FUS	-0.72	0.823909
Immunoglobulin heavy variable V1-42 OS=Mus musculus OX=10090 GN=Ighv1-42 PE=1 SV=1	IGHV1-42	-0.714	0.30103
Ig kappa chain V-III region PC 7175 OS=Mus musculus OX=10090 PE=1 SV=1		-0.771	0.366532
Histone deacetylase 1 OS=Mus musculus OX=10090 GN=Hdac1 PE=1 SV=1	HDAC1	-0.678	0.337242
Protein disulfide-isomerase A6 OS=Mus musculus OX=10090 GN=Pdia6 PE=2 SV=1	PDIA6	-0.729	0.468521
Igk protein OS=Mus musculus OX=10090 GN=Igk PE=1 SV=1	IGK	-0.767	0.267606
Immunoglobulin heavy variable 1-62-2 OS=Mus musculus OX=10090 GN=Ighv1-62-2 PE=4 SV=1	IGHV1-62-2	-0.807	0.327902
Mitochondrial fission regulator 1-like OS=Mus musculus OX=10090 GN=Mtfr1l PE=1 SV=1	MTFR1L	-0.322	0.148742
Immunoglobulin heavy variable V8-12 (Fragment) OS=Mus musculus OX=10090 GN=Ighv8-12 PE=1 SV=1	IGHV8-12	-0.807	0.236572
14-3-3 protein eta OS=Mus musculus OX=10090 GN=Ywhah PE=1 SV=2	YWHAH	-0.769	0.69897
Clusterin OS=Mus musculus OX=10090 GN=Clu PE=1 SV=1	CLU	-0.77	0.958607
Non-POU domain containing octamer binding (Fragment) OS=Mus musculus OX=10090 GN=Nono PE=2 SV=1	NONO	-0.7	0.481486
Eukaryotic translation initiation factor 2 subunit 3, Y-linked OS=Mus musculus OX=10090 GN=Eif2s3y PE=1 SV=2	EIF2S3Y	-0.585	0.420216
Kinesin-like protein OS=Mus musculus OX=10090 GN=Kif3b PE=1 SV=1	KIF3B	-0.867	0.508638
Homer protein homolog 3 OS=Mus musculus OX=10090 GN=Homer3 PE=1 SV=2	HOMER3	-0.893	0.207608
Arf-GAP domain and FG repeat-containing protein 1 OS=Mus musculus OX=10090 GN=Agfg1 PE=1 SV=1	AGFG1	-0.807	0.327902
HIV Tat-specific factor 1 homolog OS=Mus musculus OX=10090 GN=Htatsf1 PE=1 SV=1	HTATSF1	-0.737	0.142668
RNA-binding protein 15 OS=Mus musculus OX=10090 GN=Rbm15 PE=1 SV=1	RBM15	-0.737	0.142668
Eukaryotic translation initiation factor 2 subunit 1 OS=Mus musculus OX=10090 GN=Eif2s1 PE=1 SV=3	EIF2S1	-0.807	0.387216
COP9 signalosome complex subunit 7a OS=Mus musculus OX=10090 GN=Cops7a PE=1 SV=2	COPS7A	-0.415	0.431798
Complement C3 OS=Mus musculus OX=10090 GN=C3 PE=1 SV=3	C3	-0.785	0.267606
IgL2 OS=Mus musculus OX=10090 GN=Iglc2 PE=4 SV=1	IGLC2	-0.785	0.19382
Dolichol-phosphate mannosyltransferase subunit 1 OS=Mus musculus OX=10090 GN=Dpm1 PE=1 SV=1	DPM1	-0.737	0.136677
Sperm mitochondrial-associated cysteine-rich protein OS=Mus musculus OX=10090 GN=Smcp PE=2 SV=4	SMCP	-0.778	0.49485
Heat shock-related 70 kDa protein 2 OS=Mus musculus OX=10090 GN=Hspa2 PE=1 SV=2	HSPA2	-0.794	0.49485
26S proteasome regulatory subunit 8 OS=Mus musculus OX=10090 GN=Psmc5 PE=1 SV=1	PSMC5	-0.769	0.443697
Dolichyl-diphosphooligosaccharide--protein glycosyltransferase subunit 2 OS=Mus musculus OX=10090 GN=Rpn2 PE=2 SV=1	RPN2	-0.755	0.744727
Eukaryotic translation initiation factor 3 subunit A OS=Mus musculus OX=10090 GN=Eif3a PE=1 SV=5	EIF3A	-0.917	0.39794
Dynein regulatory complex subunit 2 OS=Mus musculus OX=10090 GN=Ccdc65 PE=1 SV=1	CCDC65	-0.807	0.154902
L-lactate dehydrogenase OS=Mus musculus OX=10090 GN=Ldha PE=1 SV=1	LDHA	-0.762	0.886057
Heterogeneous nuclear ribonucleoprotein D-like OS=Mus musculus OX=10090 GN=Hnrnpdl PE=1 SV=1	HNRNPDL	-0.848	0.823909
Immunity-related GTPase family, cinema 1 OS=Mus musculus OX=10090 GN=Irgc1 PE=1 SV=1	IRGC1	-0.807	0.69897
Ras-related protein Rab-2A OS=Mus musculus OX=10090 GN=Rab2a PE=1 SV=1	RAB2A	-0.862	0.346787
Exportin-1 OS=Mus musculus OX=10090 GN=Xpo1 PE=1 SV=1	XPO1	-1	1.25181
Stress-70 protein, mitochondrial OS=Mus musculus OX=10090 GN=Hspa9 PE=1 SV=3	HSPA9	-0.815	0.69897
A-kinase anchor protein 12 OS=Mus musculus OX=10090 GN=Akap12 PE=1 SV=1	AKAP12	-0.848	0.387216
RRM domain-containing protein OS=Mus musculus OX=10090 GN=Hnrnpc PE=2 SV=1	HNRNPC	-0.784	0.408935
60S ribosomal protein L32 OS=Mus musculus OX=10090 GN=Rpl32 PE=1 SV=2	RPL32	-1	0.236572
Glutamyl-prolyl-tRNA synthetase OS=Mus musculus OX=10090 GN=Eprs PE=2 SV=1	EPRS	-0.836	0.677781
Leucine-rich repeat-containing protein 46 OS=Mus musculus OX=10090 GN=Lrrc46 PE=1 SV=2	LRRC46	-1	0.552842
Igh protein OS=Mus musculus OX=10090 PE=1 SV=1		-0.83	0.309804
Cleavage and polyadenylation specificity factor subunit 7 OS=Mus musculus OX=10090 GN=Cpsf7 PE=1 SV=2	CPSF7	-0.737	0.481486
TAR DNA-binding protein 43 OS=Mus musculus OX=10090 GN=Tardbp PE=1 SV=1	TARDBP	-0.778	0.79588
40S ribosomal protein S18 OS=Mus musculus OX=10090 GN=Rps18-ps5 PE=3 SV=1	RPS18-PS5	-0.807	0.568636
Lysine--tRNA ligase OS=Mus musculus OX=10090 GN=Kars PE=1 SV=1	KARS	-0.893	0.356547
Rps16 protein OS=Mus musculus OX=10090 GN=Rps16 PE=1 SV=1	RPS16	-0.83	0.267606
40S ribosomal protein S10 OS=Mus musculus OX=10090 GN=Rps10 PE=1 SV=1	RPS10	-0.862	0.568636
Membrane-associated progesterone receptor component 1 OS=Mus musculus OX=10090 GN=Pgrmc1 PE=1 SV=4	PGRMC1	-0.848	1.13077
TBP-associated factor 170 OS=Mus musculus OX=10090 GN=Btaf1 PE=2 SV=1	BTAF1	-0.907	0.49485
Tdrkh protein OS=Mus musculus OX=10090 GN=Tdrkh PE=2 SV=1	TDRKH	-0.415	0.309804
Deoxyuridine 5'-triphosphate nucleotidohydrolase OS=Mus musculus OX=10090 GN=Dut PE=1 SV=1	DUT	-0.807	0.251812
Immunoglobulin kappa chain variable 9-124 OS=Mus musculus OX=10090 GN=Igkv9-124 PE=1 SV=7	IGKV9-124	-0.874	0.251812
Myotubularin-related protein 5 OS=Mus musculus OX=10090 GN=Sbf1 PE=1 SV=2	SBF1	-0.678	0.142668
Pyruvate dehydrogenase E1 component subunit beta, mitochondrial OS=Mus musculus OX=10090 GN=Pdhb PE=1 SV=1	PDHB	-0.889	0.49485
Complement C1s-1 subcomponent OS=Mus musculus OX=10090 GN=C1s1 PE=1 SV=1	C1S1	-0.866	0.376751
40S ribosomal protein S28 (Fragment) OS=Mus musculus OX=10090 GN=Rps28 PE=1 SV=1	RPS28	-0.678	0.30103
Tripartite motif-containing 28 OS=Mus musculus OX=10090 GN=Trim28 PE=2 SV=1	TRIM28	-0.807	0.537602
Cation channel sperm-associated targeting subunit tau OS=Mus musculus OX=10090 GN=C2cd6 PE=1 SV=1	C2CD6	-0.778	0.267606
eIF-2-alpha kinase activator GCN1 OS=Mus musculus OX=10090 GN=Gcn1 PE=1 SV=1	GCN1	-0.867	0.200659
RNA helicase OS=Mus musculus OX=10090 GN=Ddx39b PE=2 SV=1	DDX39B	-0.865	0.638272
Enoyl-CoA hydratase, mitochondrial OS=Mus musculus OX=10090 GN=Echs1 PE=1 SV=1	ECHS1	-1	1.29243
Eukaryotic translation initiation factor 3 subunit C OS=Mus musculus OX=10090 GN=Eif3c PE=1 SV=1	EIF3C	-0.939	0.552842
IgE L chain kappa OS=Mus musculus OX=10090 PE=2 SV=1		-0.885	0.420216
Pterin-mimicking anti-idiotope heavy chain variable region (Fragment) OS=Mus musculus OX=10090 PE=4 SV=1		-0.84	0.275724
Ig kappa chain V-V region L7 (Fragment) OS=Mus musculus OX=10090 GN=Gm10881 PE=1 SV=1	GM10881	-1	0.387216
Ubiquitin carboxyl-terminal hydrolase isozyme L1 OS=Mus musculus OX=10090 GN=Uchl1 PE=1 SV=1	UCHL1	-1	0.387216
Glyceraldehyde-3-phosphate dehydrogenase OS=Mus musculus OX=10090 GN=Gapdh PE=1 SV=1	GAPDH	-0.88	0.69897
Immunoglobulin heavy variable 4-1 (Fragment) OS=Mus musculus OX=10090 GN=Ighv4-1 PE=1 SV=7	IGHV4-1	-0.889	0.259637
Coatomer subunit beta' OS=Mus musculus OX=10090 GN=Copb2 PE=1 SV=2	COPB2	-0.848	0.552842
Anti-H5N1 hemagglutinin monoclonal anitbody H5M9 heavy chain (Fragment) OS=Mus musculus OX=10090 PE=1 SV=1		-0.899	0.431798
Very-long-chain 3-oxoacyl-CoA reductase OS=Mus musculus OX=10090 GN=Hsd17b12 PE=1 SV=1	HSD17B12	-0.415	0.275724
Protein transport protein Sec31A OS=Mus musculus OX=10090 GN=Sec31a PE=1 SV=2	SEC31A	-0.807	0.221849
Suf domain-containing protein (Fragment) OS=Mus musculus OX=10090 GN=Cstf3 PE=2 SV=1	CSTF3	-0.807	0.221849
Igh protein OS=Mus musculus OX=10090 GN=Igh PE=1 SV=1	IGH	-0.914	0.431798
Immunoglobulin heavy variable 2-5 OS=Mus musculus OX=10090 GN=Ighv2-5 PE=4 SV=1	IGHV2-5	-1	0.283997
Mitotic checkpoint protein BUB3 OS=Mus musculus OX=10090 GN=Bub3 PE=1 SV=2	BUB3	-0.848	0.619789
Importin subunit alpha-1 OS=Mus musculus OX=10090 GN=Kpna2 PE=1 SV=2	KPNA2	-1.137	0.744727
Acrosin-binding protein OS=Mus musculus OX=10090 GN=Acrbp PE=1 SV=1	ACRBP	-0.907	0.958607
40S ribosomal protein S6 OS=Mus musculus OX=10090 GN=Rps6 PE=1 SV=1	RPS6	-1	0.420216
Pyruvate kinase PKM OS=Mus musculus OX=10090 GN=Pkm PE=1 SV=4	PKM	-0.935	0.431798
MAb 31C6 heavy chain OS=Mus musculus OX=10090 GN=HC PE=4 SV=1	HC	-0.935	0.443697
T-complex protein 1 subunit zeta OS=Mus musculus OX=10090 GN=Cct6a PE=1 SV=3	CCT6A	-0.951	0.568636
Y-box-binding protein 1 OS=Mus musculus OX=10090 GN=Ybx1 PE=1 SV=3	YBX1	-0.954	0.585027
T-complex protein 1 subunit delta OS=Mus musculus OX=10090 GN=Cct4 PE=1 SV=3	CCT4	-0.937	0.552842
Coiled-coil domain-containing protein 30 (Fragment) OS=Mus musculus OX=10090 GN=Ccdc30 PE=1 SV=1	CCDC30	-1	0.173925
Non-specific serine/threonine protein kinase OS=Mus musculus OX=10090 GN=Wnk4 PE=2 SV=1	WNK4	-0.999	0.161151
Outer dynein arm-docking complex subunit 4 OS=Mus musculus OX=10090 GN=Odad4 PE=1 SV=3	ODAD4	-0.585	0.161151
Gamma-tubulin complex component (Fragment) OS=Mus musculus OX=10090 GN=Tubgcp2 PE=1 SV=1	TUBGCP2	-0.999	0.161151
Protein Aster-B OS=Mus musculus OX=10090 GN=Gramd1b PE=1 SV=1	GRAMD1B	-0.999	0.161151
SWI/SNF related, matrix associated, actin dependent regulator of chromatin subfamily c member 1 OS=Mus musculus OX=10090 GN=Smarcc1 PE=2 SV=1	SMARCC1	-0.999	0.161151
Fbxw9 protein (Fragment) OS=Mus musculus OX=10090 GN=Fbxw9 PE=2 SV=1	FBXW9	-1.222	0.376751
Poly(rC)-binding protein 2 OS=Mus musculus OX=10090 GN=Pcbp2 PE=1 SV=1	PCBP2	-0.961	0.853872
Probable ATP-dependent RNA helicase DDX6 OS=Mus musculus OX=10090 GN=Ddx6 PE=1 SV=1	DDX6	-1.115	0.958607
26S proteasome regulatory subunit 7 OS=Mus musculus OX=10090 GN=Psmc2 PE=1 SV=1	PSMC2	-0.848	0.443697
Dihydrolipoyllysine-residue acetyltransferase component of pyruvate dehydrogenase complex, mitochondrial OS=Mus musculus OX=10090 GN=Dlat PE=1 SV=2	DLAT	-0.922	0.60206
Glutathione S-transferase (Fragment) OS=Mus musculus OX=10090 GN=Gstm5 PE=1 SV=1	GSTM5	-1	0.769551
26S proteasome regulatory subunit 6B OS=Mus musculus OX=10090 GN=Psmc4 PE=1 SV=2	PSMC4	-1	0.49485
26S proteasome regulatory subunit 4 OS=Mus musculus OX=10090 GN=Psmc1 PE=1 SV=1	PSMC1	-0.963	1.25181
60S ribosomal protein L18 OS=Mus musculus OX=10090 GN=Rpl18 PE=1 SV=1	RPL18	-1.099	0.69897
MICOS complex subunit MIC13 OS=Mus musculus OX=10090 GN=Micos13 PE=1 SV=1	MICOS13	-1	0.180456
Fibrinogen alpha chain OS=Mus musculus OX=10090 GN=Fga PE=1 SV=1	FGA	-0.848	0.387216
Ubiquitinyl hydrolase 1 (Fragment) OS=Mus musculus OX=10090 GN=Usp34 PE=1 SV=1	USP34	-0.585	0.180456
DnaJ homolog subfamily C member 2 OS=Mus musculus OX=10090 GN=Dnajc2 PE=1 SV=1	DNAJC2	-0.585	0.180456
Tubulin gamma-1 chain OS=Mus musculus OX=10090 GN=Tubg1 PE=1 SV=1	TUBG1	-0.585	0.180456
BRISC and BRCA1-A complex member 2 OS=Mus musculus OX=10090 GN=Babam2 PE=1 SV=3	BABAM2	-0.585	0.180456
ENSMUSG00000076577 protein OS=Mus musculus OX=10090 GN=Igkv8-30 PE=1 SV=1	IGKV8-30	-0.967	0.443697
Myeloid leukemia factor 1 OS=Mus musculus OX=10090 GN=Mlf1 PE=1 SV=1	MLF1	-1	0.180456
Asparagine synthetase [glutamine-hydrolyzing] OS=Mus musculus OX=10090 GN=Asns PE=2 SV=1	ASNS	-1	0.455932
Leucine-rich repeat-containing protein 59 OS=Mus musculus OX=10090 GN=Lrrc59 PE=1 SV=1	LRRC59	-1.137	0.537602
Igk protein OS=Mus musculus OX=10090 GN=Igk PE=1 SV=1	IGK	-0.973	0.318759
60S ribosomal protein L37a OS=Mus musculus OX=10090 GN=Rpl37a PE=1 SV=2	RPL37A	-1.115	0.657577
T-complex protein 1 subunit epsilon OS=Mus musculus OX=10090 GN=Cct5 PE=1 SV=1	CCT5	-0.976	0.721246
TRASH domain-containing protein OS=Mus musculus OX=10090 GN=Rpl24 PE=2 SV=1	RPL24	-1	0.356547
T-complex protein 1 subunit eta OS=Mus musculus OX=10090 GN=Cct7 PE=1 SV=1	CCT7	-0.943	0.468521
Aldehyde dehydrogenase 1A1 OS=Mus musculus OX=10090 GN=Aldh1a1 PE=1 SV=5	ALDH1A1	-0.97	0.431798
Inosine-5'-monophosphate dehydrogenase 2 OS=Mus musculus OX=10090 GN=Impdh2 PE=1 SV=2	IMPDH2	-0.874	0.387216
Thioredoxin domain-containing protein OS=Mus musculus OX=10090 GN=Erp44 PE=2 SV=1	ERP44	-1	0.481486
Ribonucleoprotein, PTB-binding 1 OS=Mus musculus OX=10090 GN=Raver1 PE=2 SV=1	RAVER1	-1	0.167491
Structural maintenance of chromosomes flexible hinge domain-containing protein 1 OS=Mus musculus OX=10090 GN=Smchd1 PE=1 SV=2	SMCHD1	-1.321	0.167491
RAS p21 protein activator 1 (Fragment) OS=Mus musculus OX=10090 GN=Rasa1 PE=1 SV=1	RASA1	-1.321	0.167491
Dynein regulatory complex subunit 7 OS=Mus musculus OX=10090 GN=Drc7 PE=1 SV=4	DRC7	-1.321	0.167491
NADH dehydrogenase [ubiquinone] 1 alpha subcomplex subunit 9, mitochondrial OS=Mus musculus OX=10090 GN=Ndufa9 PE=1 SV=1	NDUFA9	-0.585	0.167491
Signal-induced proliferation-associated protein 1 OS=Mus musculus OX=10090 GN=Sipa1 PE=1 SV=1	SIPA1	-0.585	0.167491
XPA binding protein 2 OS=Mus musculus OX=10090 GN=Xab2 PE=2 SV=1	XAB2	-0.999	0.167491
Tesmin OS=Mus musculus OX=10090 GN=Tesmin PE=1 SV=2	TESMIN	-0.585	0.167491
Atlastin-3 OS=Mus musculus OX=10090 GN=Atl3 PE=1 SV=1	ATL3	-0.999	0.167491
RIKEN cDNA 1700029H14 gene OS=Mus musculus OX=10090 GN=1700029H14Rik PE=1 SV=1	1700029H14RIK	-0.999	0.167491
GCS light chain (Fragment) OS=Mus musculus OX=10090 GN=Gclm PE=1 SV=1	GCLM	-0.999	0.167491
Isoleucine--tRNA ligase, mitochondrial OS=Mus musculus OX=10090 GN=Iars2 PE=1 SV=1	IARS2	-0.999	0.167491
Rho guanine nucleotide exchange factor 6 OS=Mus musculus OX=10090 GN=Arhgef6 PE=1 SV=1	ARHGEF6	-0.999	0.167491
AAA domain-containing protein OS=Mus musculus OX=10090 GN=Afg3l2 PE=2 SV=1	AFG3L2	-0.999	0.167491
Mediator of DNA damage checkpoint protein 1 OS=Mus musculus OX=10090 GN=Mdc1 PE=1 SV=1	MDC1	-0.999	0.167491
Citron Rho-interacting kinase OS=Mus musculus OX=10090 GN=Cit PE=1 SV=1	CIT	-0.999	0.167491
Cleavage and polyadenylation factor subunit homolog (S. cerevisiae) OS=Mus musculus OX=10090 GN=Pcf11 PE=2 SV=1	PCF11	-0.999	0.167491
HEAT repeat-containing protein 5B OS=Mus musculus OX=10090 GN=Heatr5b PE=1 SV=3	HEATR5B	-0.999	0.167491
Mitochondrial import inner membrane translocase subunit Tim23 OS=Mus musculus OX=10090 GN=Timm23 PE=1 SV=1	TIMM23	-0.999	0.167491
CCR4-NOT transcription complex subunit 11 OS=Mus musculus OX=10090 GN=Cnot11 PE=1 SV=1	CNOT11	-0.999	0.167491
NEDD4-binding protein 2 OS=Mus musculus OX=10090 GN=N4bp2 PE=1 SV=1	N4BP2	-0.999	0.167491
Patatin-like phospholipase domain-containing protein 6 OS=Mus musculus OX=10090 GN=Pnpla6 PE=1 SV=1	PNPLA6	-0.999	0.167491
FMR1-interacting protein NUFIP2 OS=Mus musculus OX=10090 GN=Nufip2 PE=1 SV=1	NUFIP2	-0.999	0.167491
Polymerase delta-interacting protein 2 OS=Mus musculus OX=10090 GN=Poldip2 PE=1 SV=1	POLDIP2	-0.999	0.167491
Modulator of apoptosis 1 OS=Mus musculus OX=10090 GN=Moap1 PE=1 SV=1	MOAP1	-0.999	0.167491
[F-actin]-monooxygenase MICAL2 OS=Mus musculus OX=10090 GN=Mical2 PE=1 SV=2	MICAL2	-0.999	0.167491
Nucleolysin TIAR OS=Mus musculus OX=10090 GN=Tial1 PE=1 SV=1	TIAL1	-0.999	0.167491
Retinol dehydrogenase 13 OS=Mus musculus OX=10090 GN=Rdh13 PE=1 SV=1	RDH13	-0.999	0.167491
Oxysterol-binding protein OS=Mus musculus OX=10090 GN=Osbpl8 PE=1 SV=1	OSBPL8	-0.999	0.167491
Melanoma inhibitory activity protein 2 OS=Mus musculus OX=10090 GN=Mia2 PE=1 SV=2	MIA2	-0.999	0.167491
Cilia- and flagella-associated protein 70 OS=Mus musculus OX=10090 GN=Cfap70 PE=1 SV=2	CFAP70	-0.999	0.167491
Katanin p80 WD40 repeat-containing subunit B1 OS=Mus musculus OX=10090 GN=Katnb1 PE=1 SV=1	KATNB1	-0.999	0.167491
Negative elongation factor B OS=Mus musculus OX=10090 GN=Nelfb PE=1 SV=2	NELFB	-0.999	0.167491
Zinc finger protein 106 (Fragment) OS=Mus musculus OX=10090 GN=Usp42 PE=2 SV=1	USP42	-0.999	0.167491
MAb 44B1 heavy chain OS=Mus musculus OX=10090 GN=HC PE=1 SV=1	HC	-0.992	0.346787
Ataxin-10 OS=Mus musculus OX=10090 GN=Atxn10 PE=1 SV=2	ATXN10	-0.893	1.07572
DnaJ homolog subfamily A member 4 OS=Mus musculus OX=10090 GN=Dnaja4 PE=2 SV=1	DNAJA4	-0.947	0.366532
COP9 signalosome complex subunit 2 OS=Mus musculus OX=10090 GN=Cops2 PE=1 SV=1	COPS2	-0.737	0.236572
Hepatoma-derived growth factor OS=Mus musculus OX=10090 GN=Hdgfl1 PE=2 SV=1	HDGFL1	-1.137	0.49485
IgG1 heavy chain VDJ region (Fragment) OS=Mus musculus OX=10090 PE=2 SV=1		-1.037	0.481486
Predicted gene 7324 OS=Mus musculus OX=10090 GN=Gm7324 PE=4 SV=1	GM7324	-1.115	0.69897
Ribonucleoside-diphosphate reductase subunit M2 B OS=Mus musculus OX=10090 GN=Rrm2b PE=1 SV=1	RRM2B	-1.047	0.30103
Profilin-2 OS=Mus musculus OX=10090 GN=Pfn2 PE=1 SV=3	PFN2	-0.585	0.657577
Golgin subfamily A member 2 OS=Mus musculus OX=10090 GN=Golga2 PE=1 SV=1	GOLGA2	-0.585	0.657577
Predicted gene 20441 (Fragment) OS=Mus musculus OX=10090 GN=Gm20441 PE=3 SV=1	GM20441	-1.263	0.455932
Immunoglobulin kappa light chain-like OS=Mus musculus OX=10090 PE=2 SV=1		-1.018	0.455932
Ig kappa chain V-V region HP 124E1 OS=Mus musculus OX=10090 PE=1 SV=1		-1.027	0.337242
RNA helicase OS=Mus musculus OX=10090 GN=Ddx20 PE=2 SV=1	DDX20	-1	0.387216
Keratin 5 OS=Mus musculus OX=10090 GN=Krt5 PE=1 SV=2	KRT5	-1.087	0.387216
Immunoglobulin kappa chain variable 8-27 OS=Mus musculus OX=10090 GN=Igkv8-27 PE=4 SV=1	IGKV8-27	-1.02	0.318759
Glucose-6-phosphate 1-dehydrogenase X OS=Mus musculus OX=10090 GN=G6pdx PE=1 SV=3	G6PDX	-0.737	0.79588
Immunoglobulin kappa chain variable 12-38 OS=Mus musculus OX=10090 GN=Igkv12-38 PE=4 SV=7	IGKV12-38	-1.087	0.346787
Kappa light chain variable region (Fragment) OS=Mus musculus OX=10090 GN=IgG1 anti-TS1 VL PE=2 SV=1	IGG1	-1.031	0.455932
ATP synthase subunit O, mitochondrial OS=Mus musculus OX=10090 GN=Atp5po PE=1 SV=1	ATP5PO	-1.059	0.657577
Polyadenylate-binding protein 2 OS=Mus musculus OX=10090 GN=Pabpn1 PE=1 SV=1	PABPN1	-0.807	0.376751
Eukaryotic initiation factor 4A-III OS=Mus musculus OX=10090 GN=Eif4a3 PE=1 SV=3	EIF4A3	-1.084	0.886057
Endoplasmic reticulum chaperone BiP OS=Mus musculus OX=10090 GN=Hspa5 PE=1 SV=3	HSPA5	-1.05	0.657577
Phosphate carrier protein, mitochondrial OS=Mus musculus OX=10090 GN=Slc25a3 PE=1 SV=1	SLC25A3	-1.047	0.619789
T-complex protein 1 subunit gamma OS=Mus musculus OX=10090 GN=Cct3 PE=1 SV=1	CCT3	-1.04	0.886057
Prostaglandin E synthase 3 OS=Mus musculus OX=10090 GN=Ptges3 PE=2 SV=1	PTGES3	-1.07	0.585027
PCI domain-containing protein (Fragment) OS=Mus musculus OX=10090 GN=Eif3e PE=2 SV=1	EIF3E	-0.807	0.327902
Heat shock 70 kDa protein 4L OS=Mus musculus OX=10090 GN=Hspa4l PE=1 SV=2	HSPA4L	-1.072	0.769551
L-lactate dehydrogenase C chain OS=Mus musculus OX=10090 GN=Ldhc PE=1 SV=2	LDHC	-1.048	0.552842
Fructose-1,6-bisphosphatase 1 OS=Mus musculus OX=10090 GN=Fbp1 PE=1 SV=3	FBP1	-1.07	0.346787
Immunoglobulin kappa constant (Fragment) OS=Mus musculus OX=10090 GN=Igkc PE=1 SV=1	IGKC	-1.061	0.468521
40S ribosomal protein S3 OS=Mus musculus OX=10090 GN=Rps3 PE=1 SV=1	RPS3	-1.099	0.552842
Complement C1q subcomponent subunit A OS=Mus musculus OX=10090 GN=C1qa PE=4 SV=1	C1QA	-1.085	0.431798
Albumin OS=Mus musculus OX=10090 GN=Alb PE=1 SV=3	ALB	-1.055	0.346787
Superoxide dismutase [Cu-Zn] OS=Mus musculus OX=10090 GN=Sod1 PE=1 SV=2	SOD1	-1.064	0.420216
Calcium-transporting ATPase OS=Mus musculus OX=10090 GN=Atp2b4 PE=2 SV=2	ATP2B4	-1.099	0.346787
Nuclear migration protein nudC OS=Mus musculus OX=10090 GN=Nudc PE=1 SV=1	NUDC	-1.047	0.387216
Complement subcomponent C1r OS=Mus musculus OX=10090 GN=C1ra PE=2 SV=1	C1RA	-1.12	0.431798
Transitional endoplasmic reticulum ATPase OS=Mus musculus OX=10090 GN=Vcp PE=1 SV=4	VCP	-1.08	0.69897
Immunoglobulin heavy constant gamma 3 (Fragment) OS=Mus musculus OX=10090 GN=Ighg3 PE=4 SV=1	IGHG3	-1.092	0.420216
Heat shock protein 1-like OS=Mus musculus OX=10090 GN=Hspa1l PE=1 SV=1	HSPA1L	-1.068	0.60206
Adiponectin a OS=Mus musculus OX=10090 GN=Adia PE=4 SV=1	ADIA	-1.078	0.481486
Immunoglobulin heavy variable 1-15 (Fragment) OS=Mus musculus OX=10090 GN=Ighv1-15 PE=4 SV=1	IGHV1-15	-1.044	0.443697
Aldehyde dehydrogenase, mitochondrial OS=Mus musculus OX=10090 GN=Aldh2 PE=1 SV=1	ALDH2	-1.084	0.537602
Thioredoxin reductase 3 OS=Mus musculus OX=10090 GN=Txnrd3 PE=1 SV=3	TXNRD3	-1.047	0.853872
Beta-globin OS=Mus musculus OX=10090 GN=Hbb-bs PE=1 SV=1	HBB-BS	-1.125	0.60206
Nardilysin, N-arginine dibasic convertase, NRD convertase 1 OS=Mus musculus OX=10090 GN=Nrd1 PE=1 SV=1	NRD1	-1.378	0.431798
Immunoglobulin kappa variable 5-39 OS=Mus musculus OX=10090 GN=Igkv5-39 PE=1 SV=7	IGKV5-39	-1.075	0.337242
Ribosomal protein S14 OS=Mus musculus OX=10090 GN=rps14 PE=3 SV=1	RPS14	-1	0.468521
Igh protein OS=Mus musculus OX=10090 GN=Igh PE=2 SV=1	IGH	-1.134	0.337242
SLIT-ROBO Rho GTPase-activating protein 2 OS=Mus musculus OX=10090 GN=Srgap2 PE=1 SV=2	SRGAP2	-0.807	0.207608
Heterogeneous nuclear ribonucleoprotein D0 OS=Mus musculus OX=10090 GN=Hnrnpd PE=1 SV=2	HNRNPD	-1	0.69897
Dihydropteridine reductase OS=Mus musculus OX=10090 GN=Qdpr PE=1 SV=1	QDPR	-1.584	0.187087
Serine--tRNA ligase, cytoplasmic OS=Mus musculus OX=10090 GN=Sars1 PE=1 SV=3	SARS1	-1.584	0.187087
RNA helicase OS=Mus musculus OX=10090 GN=Ddx43 PE=1 SV=1	DDX43	-0.737	0.318759
Peptidyl-prolyl cis-trans isomerase A OS=Mus musculus OX=10090 GN=Ppia PE=1 SV=2	PPIA	-1.162	0.508638
Vesicle-associated membrane protein 3 OS=Mus musculus OX=10090 GN=Vamp3 PE=1 SV=1	VAMP3	-1	0.366532
Ig heavy chain V region UPC10 OS=Mus musculus OX=10090 PE=1 SV=1		-1	0.366532
Cytochrome c, somatic OS=Mus musculus OX=10090 GN=Cycs PE=1 SV=2	CYCS	-1	0.366532
ATP-binding cassette sub-family E member 1 OS=Mus musculus OX=10090 GN=Abce1 PE=1 SV=1	ABCE1	-1	0.267606
Ras-related protein Rab-10 OS=Mus musculus OX=10090 GN=Rab10 PE=1 SV=1	RAB10	-1.222	0.721246
Igh protein OS=Mus musculus OX=10090 GN=Igh PE=2 SV=1	IGH	-1.137	0.337242
Non-specific serine/threonine protein kinase OS=Mus musculus OX=10090 GN=Stk39 PE=1 SV=1	STK39	-1.263	0.60206
T-complex protein 1 subunit alpha OS=Mus musculus OX=10090 GN=Tcp1 PE=1 SV=3	TCP1	-1.127	0.657577
Proteasome assembly chaperone 1 OS=Mus musculus OX=10090 GN=Psmg1 PE=1 SV=1	PSMG1	-1	0.337242
Immunoglobulin heavy variable 5-12 (Fragment) OS=Mus musculus OX=10090 GN=Ighv5-12 PE=4 SV=1	IGHV5-12	-1.206	0.267606
Immunoglobulin heavy variable 1-47 OS=Mus musculus OX=10090 GN=Ighv1-47 PE=4 SV=1	IGHV1-47	-1.115	0.468521
Tricarboxylate transport protein, mitochondrial OS=Mus musculus OX=10090 GN=Slc25a1 PE=1 SV=1	SLC25A1	-1.137	0.744727
Serine/arginine-rich splicing factor 1 OS=Mus musculus OX=10090 GN=Srsf1 PE=1 SV=1	SRSF1	-1.322	0.853872
Splicing factor 3b, subunit 2 OS=Mus musculus OX=10090 GN=Sf3b2 PE=2 SV=1	SF3B2	-1.054	1.06048
Peroxiredoxin-1 OS=Mus musculus OX=10090 GN=Prdx1 PE=1 SV=1	PRDX1	-1.182	0.886057
ATP synthase subunit alpha, mitochondrial OS=Mus musculus OX=10090 GN=Atp5f1a PE=1 SV=1	ATP5F1A	-1.16	0.721246
ADP/ATP translocase OS=Mus musculus OX=10090 GN=Slc25a31 PE=1 SV=1	SLC25A31	-1.159	0.823909
Adiponectin b OS=Mus musculus OX=10090 GN=Adib PE=4 SV=1	ADIB	-1.197	0.443697
Ras-related protein Rab-5C OS=Mus musculus OX=10090 GN=Rab5c PE=1 SV=1	RAB5C	-1.115	0.79588
Phosphatidylethanolamine-binding protein 1 OS=Mus musculus OX=10090 GN=Pebp1 PE=1 SV=3	PEBP1	-1.209	0.508638
Zinc finger RNA-binding protein OS=Mus musculus OX=10090 GN=Zfr PE=1 SV=2	ZFR	-1.078	1
cAMP-dependent protein kinase catalytic subunit alpha OS=Mus musculus OX=10090 GN=Prkaca PE=1 SV=3	PRKACA	-1.378	0.79588
Ighg protein OS=Mus musculus OX=10090 GN=Ighg PE=1 SV=1	IGHG	-1.192	0.508638
Vesicle-trafficking protein SEC22b OS=Mus musculus OX=10090 GN=Sec22b PE=1 SV=1	SEC22B	-1.078	0.568636
45 kDa calcium-binding protein OS=Mus musculus OX=10090 GN=Sdf4 PE=1 SV=1	SDF4	-1.321	0.200659
Immunoglobulin heavy variable V1-43 OS=Mus musculus OX=10090 GN=Ighv1-43 PE=4 SV=1	IGHV1-43	-1.144	0.387216
Aspartyl aminopeptidase OS=Mus musculus OX=10090 GN=Dnpep PE=1 SV=1	DNPEP	-1.147	0.69897
Inositol-3-phosphate synthase 1 OS=Mus musculus OX=10090 GN=Isyna1 PE=1 SV=1	ISYNA1	-1.137	0.853872
IgM heavy chain variable region (Fragment) OS=Mus musculus OX=10090 PE=2 SV=1		-1.585	0.39794
Argininosuccinate synthase OS=Mus musculus OX=10090 GN=Ass1 PE=1 SV=1	ASS1	-1.213	0.823909
Ig heavy chain V region 914 OS=Mus musculus OX=10090 PE=1 SV=1		-1.125	0.39794
Alpha-2-macroglobulin receptor-associated protein OS=Mus musculus OX=10090 GN=Lrpap1 PE=2 SV=1	LRPAP1	-1.17	0.318759
Igh protein OS=Mus musculus OX=10090 GN=Igh PE=1 SV=1	IGH	-1.222	0.376751
A-kinase anchor protein 9 OS=Mus musculus OX=10090 GN=Akap9 PE=1 SV=1	AKAP9	-1	0.346787
Methylosome protein 50 (Fragment) OS=Mus musculus OX=10090 GN=Wdr77 PE=1 SV=1	WDR77	-0.585	0.337242
Hydroxyacyl-coenzyme A dehydrogenase, mitochondrial OS=Mus musculus OX=10090 GN=Hadh PE=1 SV=2	HADH	-1.322	0.769551
Phosphoglycerate mutase OS=Mus musculus OX=10090 GN=Pgam1 PE=1 SV=1	PGAM1	-1.17	0.468521
Immunoglobulin kappa variable 6-13 OS=Mus musculus OX=10090 GN=Igkv6-13 PE=1 SV=7	IGKV6-13	-1.248	0.366532
Septin OS=Mus musculus OX=10090 GN=Septin11 PE=1 SV=1	SEPTIN11	-1.322	0.420216
Proteasome adapter and scaffold protein ECM29 OS=Mus musculus OX=10090 GN=Ecpas PE=1 SV=3	ECPAS	-1.222	0.30103
Pyruvate dehydrogenase E1 component subunit alpha, testis-specific form, mitochondrial OS=Mus musculus OX=10090 GN=Pdha2 PE=1 SV=1	PDHA2	-1.202	0.721246
MAGE family member A13 OS=Mus musculus OX=10090 GN=Magea13 PE=1 SV=1	MAGEA13	-1.222	0.823909
A6 anti-[4-hydroxy-3-nitrophenyl(Phenolate form)] acetyl mAb V-H region (Fragment) OS=Mus musculus OX=10090 PE=2 SV=1		-1.256	0.481486
Aberrantly recombined kappa chain Vk8/J1 region (Fragment) OS=Mus musculus OX=10090 PE=1 SV=1		-1.222	0.481486
Vacuolar protein sorting-associated protein 26A OS=Mus musculus OX=10090 GN=Vps26a PE=1 SV=1	VPS26A	-1.087	0.366532
Protein FAM50B OS=Mus musculus OX=10090 GN=Fam50b PE=2 SV=1	FAM50B	-1.584	0.207608
Pyruvate dehydrogenase protein X component, mitochondrial OS=Mus musculus OX=10090 GN=Pdhx PE=1 SV=1	PDHX	-1.115	0.468521
Dynein, axonemal, heavy chain 7C OS=Mus musculus OX=10090 GN=Dnah7c PE=1 SV=1	DNAH7C	-1.415	0.221849
Heat shock protein HSP 90-alpha OS=Mus musculus OX=10090 GN=Hsp90aa1 PE=1 SV=4	HSP90AA1	-1.265	0.60206
Xaa-Pro aminopeptidase 1 OS=Mus musculus OX=10090 GN=Xpnpep1 PE=1 SV=1	XPNPEP1	-1.354	0.568636
Microtubule nucleation factor SSNA1 OS=Mus musculus OX=10090 GN=Ssna1 PE=1 SV=1	SSNA1	-1.17	0.721246
Rab1B OS=Mus musculus OX=10090 GN=Rab1b PE=1 SV=1	RAB1B	-1.322	0.769551
E3 UFM1-protein ligase 1 OS=Mus musculus OX=10090 GN=Ufl1 PE=1 SV=2	UFL1	-1	0.229148
Inosine triphosphate pyrophosphatase OS=Mus musculus OX=10090 GN=Itpa PE=1 SV=1	ITPA	-1.584	0.346787
IgM heavy chain variable region (Fragment) OS=Mus musculus OX=10090 PE=2 SV=1		-1.322	0.443697
Keratin, type I cytoskeletal 42 OS=Mus musculus OX=10090 GN=Krt42 PE=1 SV=1	KRT42	-1.585	0.408935
Solute carrier family 2, facilitated glucose transporter member 3 OS=Mus musculus OX=10090 GN=Slc2a3 PE=1 SV=1	SLC2A3	-1.263	0.657577
Eukaryotic translation initiation factor 3 subunit B OS=Mus musculus OX=10090 GN=Eif3b PE=2 SV=1	EIF3B	-1.303	0.79588
Microtubule-associated protein 4 OS=Mus musculus OX=10090 GN=Map4 PE=1 SV=3	MAP4	-1.271	0.744727
E1A-binding protein p400 OS=Mus musculus OX=10090 GN=Ep400 PE=1 SV=3	EP400	-1	0.21467
SWI/SNF-related matrix-associated actin-dependent regulator of chromatin subfamily D member 2 OS=Mus musculus OX=10090 GN=Smarcd2 PE=1 SV=2	SMARCD2	-1	0.21467
Cell division cycle protein 20 homolog OS=Mus musculus OX=10090 GN=Cdc20 PE=1 SV=2	CDC20	-1	0.21467
N-terminal kinase-like protein (Fragment) OS=Mus musculus OX=10090 GN=Scyl1 PE=1 SV=1	SCYL1	-1	0.21467
ADP-ribosylation factor-like protein 6 OS=Mus musculus OX=10090 GN=Arl6 PE=1 SV=1	ARL6	-1	0.21467
Normal mucosa of esophagus-specific gene 1 protein OS=Mus musculus OX=10090 GN=AA467197 PE=1 SV=1	AA467197	-1.485	1.11919
Small nuclear ribonucleoprotein-associated protein OS=Mus musculus OX=10090 GN=Snrpn PE=3 SV=1	SNRPN	-1.378	0.823909
Far upstream element-binding protein 2 OS=Mus musculus OX=10090 GN=Khsrp PE=1 SV=1	KHSRP	-1.322	0.522879
ADP-ribosylation factor-like protein 3 OS=Mus musculus OX=10090 GN=Arl3 PE=1 SV=1	ARL3	-1.322	0.376751
Glutathione S-transferase Mu 2 OS=Mus musculus OX=10090 GN=Gstm2 PE=1 SV=2	GSTM2	-1.336	0.568636
Immunoglobulin kappa variable 6-14 (Fragment) OS=Mus musculus OX=10090 GN=Igkv6-14 PE=4 SV=2	IGKV6-14	-1.17	0.267606
B2 18-5 anti-human butyrylcholinesterase (BChE) light chain variable region (Fragment) OS=Mus musculus OX=10090 PE=2 SV=1		-1.322	0.455932
Elongation factor 1-gamma OS=Mus musculus OX=10090 GN=Eef1g PE=1 SV=1	EEF1G	-1.289	0.769551
MAb 106 heavy chain OS=Mus musculus OX=10090 GN=HC PE=1 SV=1	HC	-1.333	0.568636
Fatty acid CoA ligase Acsl3 OS=Mus musculus OX=10090 GN=Acsl3 PE=1 SV=2	ACSL3	-1.222	0.481486
EF-hand domain-containing protein D2 OS=Mus musculus OX=10090 GN=Efhd2 PE=1 SV=1	EFHD2	-1.369	0.60206
Peptidyl-prolyl cis-trans isomerase OS=Mus musculus OX=10090 GN=Ppil1 PE=1 SV=1	PPIL1	-1.137	0.443697
Heat shock protein HSP 90-beta OS=Mus musculus OX=10090 GN=Hsp90ab1 PE=1 SV=3	HSP90AB1	-1.346	0.69897
Eukaryotic translation initiation factor 3 subunit M OS=Mus musculus OX=10090 GN=Eif3m PE=1 SV=1	EIF3M	-1	0.585027
Malate dehydrogenase OS=Mus musculus OX=10090 GN=Mdh1 PE=1 SV=1	MDH1	-1.28	0.327902
Serotransferrin OS=Mus musculus OX=10090 GN=Tf PE=1 SV=1	TF	-1.402	0.39794
Anti-CEA 79 single chain Fv (Fragment) OS=Mus musculus OX=10090 PE=1 SV=1		-1.502	0.49485
SNW domain-containing protein 1 OS=Mus musculus OX=10090 GN=Snw1 PE=1 SV=3	SNW1	-1.322	1.08092
PCI domain-containing protein OS=Mus musculus OX=10090 GN=Psmd12 PE=2 SV=1	PSMD12	-1.348	0.638272
GLOBIN domain-containing protein OS=Mus musculus OX=10090 PE=2 SV=1		-1.441	0.677781
E3 ubiquitin-protein ligase TRIM21 OS=Mus musculus OX=10090 GN=Trim21 PE=1 SV=1	TRIM21	-1.363	0.481486
Glycerol-3-phosphate phosphatase OS=Mus musculus OX=10090 GN=Pgp PE=1 SV=1	PGP	-1.392	0.468521
Keratin 77 OS=Mus musculus OX=10090 GN=Krt77 PE=2 SV=1	KRT77	-1.339	0.638272
Nuclear pore complex protein Nup160 OS=Mus musculus OX=10090 GN=Nup160 PE=1 SV=2	NUP160	-1	0.236572
Immunoglobulin kappa variable 4-58 OS=Mus musculus OX=10090 GN=Igkv4-58 PE=1 SV=1	IGKV4-58	-1.415	0.420216
Eukaryotic translation initiation factor 3 subunit I OS=Mus musculus OX=10090 GN=Eif3i PE=1 SV=1	EIF3I	-1.585	0.823909
Epidermal growth factor receptor kinase substrate 8 OS=Mus musculus OX=10090 GN=Eps8 PE=1 SV=2	EPS8	-1.584	0.229148
Carnitine O-palmitoyltransferase 1, liver isoform OS=Mus musculus OX=10090 GN=Cpt1a PE=1 SV=4	CPT1A	-1.584	0.229148
Elongation factor 2 OS=Mus musculus OX=10090 GN=Eef2 PE=1 SV=2	EEF2	-1.415	0.958607
Electron transfer flavoprotein subunit alpha, mitochondrial OS=Mus musculus OX=10090 GN=Etfa PE=1 SV=2	ETFA	-1.415	0.568636
Immunoglobulin heavy variable V1-18 OS=Mus musculus OX=10090 GN=Ighv1-18 PE=1 SV=1	IGHV1-18	-1.402	0.552842
Adenosine 5'-monophosphoramidase HINT1 OS=Mus musculus OX=10090 GN=Hint1 PE=1 SV=3	HINT1	-1.807	0.420216
Anti-VIPase light chain variable region (Fragment) OS=Mus musculus OX=10090 PE=1 SV=1		-1.524	0.408935
Proteasome subunit alpha type OS=Mus musculus OX=10090 GN=Psma7 PE=2 SV=1	PSMA7	-1.415	0.537602
Poly(rC)-binding protein 1 OS=Mus musculus OX=10090 GN=Pcbp1 PE=1 SV=1	PCBP1	-1.398	0.769551
Immunoglobulin heavy variable 5-4 (Fragment) OS=Mus musculus OX=10090 GN=Ighv5-4 PE=4 SV=1	IGHV5-4	-1.415	0.408935
Oxoglutarate dehydrogenase (succinyl-transferring) OS=Mus musculus OX=10090 GN=Ogdhl PE=1 SV=1	OGDHL	-1.459	0.79588
Immunoglobulin kappa variable 1-135 (Fragment) OS=Mus musculus OX=10090 GN=Igkv1-135 PE=4 SV=1	IGKV1-135	-1.415	0.468521
Cytochrome b-c1 complex subunit 7 OS=Mus musculus OX=10090 GN=Uqcrb PE=1 SV=1	UQCRB	-1.322	0.508638
Eukaryotic initiation factor 4A-I OS=Mus musculus OX=10090 GN=Eif4a1 PE=1 SV=1	EIF4A1	-1.502	1.05552
Tumor suppressor candidate 3 OS=Mus musculus OX=10090 GN=Tusc3 PE=2 SV=1	TUSC3	-1.807	0.420216
Aspartate--tRNA ligase, cytoplasmic OS=Mus musculus OX=10090 GN=Dars PE=2 SV=1	DARS	-1.441	0.552842
Acetyl-CoA acyltransferase 2 OS=Mus musculus OX=10090 GN=Acaa2 PE=2 SV=1	ACAA2	-1.433	0.508638
Ig heavy chain V-III region HPC76 (Fragment) OS=Mus musculus OX=10090 PE=4 SV=1		-1.447	0.443697
ATP synthase subunit beta, mitochondrial OS=Mus musculus OX=10090 GN=Atp5f1b PE=1 SV=2	ATP5F1B	-1.488	1.07058
Transmembrane emp24 domain-containing protein 10 OS=Mus musculus OX=10090 GN=Tmed10 PE=1 SV=1	TMED10	-1.459	0.886057
Coatomer subunit beta OS=Mus musculus OX=10090 GN=Copb1 PE=1 SV=1	COPB1	-1.44	0.677781
40S ribosomal protein S25 OS=Mus musculus OX=10090 GN=Rps25 PE=1 SV=1	RPS25	-1.322	0.721246
Low molecular weight phosphotyrosine protein phosphatase OS=Mus musculus OX=10090 GN=Acp1 PE=2 SV=1	ACP1	-1.322	0.721246
UDP-glucose glycoprotein glucosyltransferase 2 OS=Mus musculus OX=10090 GN=Uggt2 PE=1 SV=1	UGGT2	-1.222	0.30103
Aamy domain-containing protein OS=Mus musculus OX=10090 GN=Slc3a2 PE=2 SV=1	SLC3A2	-1.348	0.886057
Proteasome subunit alpha type OS=Mus musculus OX=10090 GN=Psma5 PE=2 SV=1	PSMA5	-1.459	0.49485
Cytochrome b5 OS=Mus musculus OX=10090 GN=Cyb5a PE=1 SV=1	CYB5A	-1.807	0.823909
Keratin 16 OS=Mus musculus OX=10090 GN=Krt16 PE=1 SV=1	KRT16	-1.585	0.455932
Ceramidase OS=Mus musculus OX=10090 GN=Asah1 PE=2 SV=1	ASAH1	-1.585	0.49485
Krt2 protein OS=Mus musculus OX=10090 GN=Krt2 PE=2 SV=1	KRT2	-1.44	0.468521
Aldo-keto reductase family 1, member C-like OS=Mus musculus OX=10090 GN=Akr1cl PE=1 SV=1	AKR1CL	-1.459	0.366532
Ig heavy chain V region AMPC1 OS=Mus musculus OX=10090 PE=1 SV=1		-1.55	0.455932
Stromal cell-derived factor 2-like protein 1 OS=Mus musculus OX=10090 GN=Sdf2l1 PE=1 SV=2	SDF2L1	-0.999	0.244125
KH domain-containing, RNA-binding, signal transduction-associated protein 3 OS=Mus musculus OX=10090 GN=Khdrbs3 PE=1 SV=1	KHDRBS3	-0.999	0.244125
Putative pre-mRNA-splicing factor ATP-dependent RNA helicase DHX32 OS=Mus musculus OX=10090 GN=Dhx32 PE=1 SV=1	DHX32	-0.999	0.244125
Immunoglobulin kappa light chain-like OS=Mus musculus OX=10090 PE=1 SV=1		-1.528	0.552842
Protein disulfide-isomerase A3 OS=Mus musculus OX=10090 GN=Pdia3 PE=1 SV=2	PDIA3	-1.548	0.585027
Succinate dehydrogenase [ubiquinone] flavoprotein subunit, mitochondrial OS=Mus musculus OX=10090 GN=Sdha PE=1 SV=1	SDHA	-1.469	0.657577
Exocyst complex component 4 OS=Mus musculus OX=10090 GN=Exoc4 PE=1 SV=2	EXOC4	-1.321	0.259637
WD repeat-containing protein 18 OS=Mus musculus OX=10090 GN=Wdr18 PE=1 SV=1	WDR18	-1.321	0.259637
Sec24-related gene family, member B (S. cerevisiae) OS=Mus musculus OX=10090 GN=Sec24b PE=1 SV=1	SEC24B	-1.321	0.259637
Ubiquitin carboxyl-terminal hydrolase 5 OS=Mus musculus OX=10090 GN=Usp5 PE=1 SV=1	USP5	-1.502	0.568636
Carboxylesterase 1D OS=Mus musculus OX=10090 GN=Ces1d PE=1 SV=1	CES1D	-1.807	0.337242
Immunoglobulin heavy constant mu OS=Mus musculus OX=10090 GN=Ighm PE=1 SV=2	IGHM	-1.378	0.49485
Calreticulin OS=Mus musculus OX=10090 GN=Calr PE=1 SV=1	CALR	-1.585	0.69897
60S ribosomal protein L22 OS=Mus musculus OX=10090 GN=Rpl22 PE=1 SV=2	RPL22	-1.585	0.468521
Reproductive homeobox on X chromosome 8 OS=Mus musculus OX=10090 GN=Rhox8 PE=2 SV=1	RHOX8	-1.584	0.468521
Dihydrolipoyllysine-residue succinyltransferase component of 2-oxoglutarate dehydrogenase complex, mitochondrial OS=Mus musculus OX=10090 GN=Dlst PE=1 SV=1	DLST	-1.459	0.657577
26S proteasome non-ATPase regulatory subunit 1 OS=Mus musculus OX=10090 GN=Psmd1 PE=1 SV=1	PSMD1	-1.585	0.853872
Acylphosphatase-1 OS=Mus musculus OX=10090 GN=Acyp1 PE=1 SV=2	ACYP1	-1.585	0.481486
Telomerase-binding protein EST1A OS=Mus musculus OX=10090 GN=Smg6 PE=1 SV=1	SMG6	-1.321	0.251812
Ecotropic viral integration site 5-like OS=Mus musculus OX=10090 GN=Evi5l PE=1 SV=2	EVI5L	-1.321	0.251812
RNA helicase OS=Mus musculus OX=10090 GN=Ddx23 PE=1 SV=1	DDX23	-0.999	0.251812
SAPS domain family, member 1 OS=Mus musculus OX=10090 GN=Ppp6r1 PE=2 SV=1	PPP6R1	-0.999	0.251812
5'-AMP-activated protein kinase subunit gamma-2 OS=Mus musculus OX=10090 GN=Prkag2 PE=2 SV=1	PRKAG2	-0.999	0.251812
Gatad2b protein OS=Mus musculus OX=10090 GN=Gatad2b PE=1 SV=1	GATAD2B	-0.999	0.251812
Probable arginine--tRNA ligase, mitochondrial OS=Mus musculus OX=10090 GN=Rars2 PE=1 SV=1	RARS2	-0.999	0.251812
Coatomer subunit gamma-1 OS=Mus musculus OX=10090 GN=Copg1 PE=1 SV=1	COPG1	-0.999	0.251812
Disheveled-associated activator of morphogenesis 2 OS=Mus musculus OX=10090 GN=Daam2 PE=1 SV=4	DAAM2	-0.999	0.251812
Tyrosine-protein phosphatase non-receptor type 23 OS=Mus musculus OX=10090 GN=Ptpn23 PE=1 SV=2	PTPN23	-0.999	0.251812
Tudor domain-containing protein 3 OS=Mus musculus OX=10090 GN=Tdrd3 PE=1 SV=4	TDRD3	-0.999	0.251812
Centromere/kinetochore protein zw10 homolog OS=Mus musculus OX=10090 GN=Zw10 PE=1 SV=3	ZW10	-0.999	0.251812
Dihydroxyacetone phosphate acyltransferase OS=Mus musculus OX=10090 GN=Gnpat PE=1 SV=1	GNPAT	-0.999	0.251812
FACT complex subunit OS=Mus musculus OX=10090 GN=Supt16 PE=1 SV=1	SUPT16	-0.999	0.251812
G-protein-signaling modulator 1 OS=Mus musculus OX=10090 GN=Gpsm1 PE=1 SV=3	GPSM1	-0.999	0.251812
Cyclin-dependent kinase 11B OS=Mus musculus OX=10090 GN=Cdk11b PE=1 SV=1	CDK11B	-0.999	0.251812
Phosphatidylinositol 5-phosphate 4-kinase type-2 gamma OS=Mus musculus OX=10090 GN=Pip4k2c PE=1 SV=1	PIP4K2C	-0.999	0.251812
Kinase OS=Mus musculus OX=10090 GN=Itpkb PE=1 SV=1	ITPKB	-0.999	0.251812
ER membrane protein complex subunit 1 OS=Mus musculus OX=10090 GN=Emc1 PE=2 SV=1	EMC1	-0.999	0.251812
Ubiquitin carboxyl-terminal hydrolase MINDY OS=Mus musculus OX=10090 GN=Mindy4 PE=1 SV=1	MINDY4	-0.999	0.251812
Phosphatidylinositol-3,5-bisphosphate 3-phosphatase OS=Mus musculus OX=10090 GN=Mtmr2 PE=2 SV=1	MTMR2	-0.999	0.251812
Elongation of very long chain fatty acids protein 5 OS=Mus musculus OX=10090 GN=Elovl5 PE=1 SV=1	ELOVL5	-0.999	0.251812
Cytochrome b-c1 complex subunit 2, mitochondrial OS=Mus musculus OX=10090 GN=Uqcrc2 PE=1 SV=1	UQCRC2	-1.547	1.01323
Ras-related protein Rab-14 OS=Mus musculus OX=10090 GN=Rab14 PE=1 SV=1	RAB14	-1.737	1.25181
Endoplasmin OS=Mus musculus OX=10090 GN=Hsp90b1 PE=1 SV=2	HSP90B1	-1.595	0.638272
Hexokinase OS=Mus musculus OX=10090 GN=Hk1 PE=1 SV=1	HK1	-1.536	1.07058
Aldo-keto reductase family 1 member B1 OS=Mus musculus OX=10090 GN=Akr1b1 PE=1 SV=3	AKR1B1	-1.64	0.60206
Hexokinase OS=Mus musculus OX=10090 GN=Hk2 PE=1 SV=1	HK2	-1.485	1.05552
Fatty acid-binding protein 9 OS=Mus musculus OX=10090 GN=Fabp9 PE=1 SV=2	FABP9	-1.561	0.69897
[truncated: 402 more rows]
