# Supplementary material for: Microtubule Inner Protein CFAP77 Contributes to Sperm Motility and Male Fertility in Mice
Source: Andrology. 2025 Nov 29;14(5):1240–8. doi: 10.1111/andr.70152 (PMC13002332; doi:10.1111/andr.70152)
Supplement: Supplementary file 5 — Table S4: Proteomic analysis on Cfap77 KO spermatozoa [file ANDR-14-1240-s003.xlsx]

## Sheet: Table S4
Table S4: Proteomic analysis on Cfap77 KO spermatozoa
Protein name	Alternate ID	Log2fold-change	-Log10p-value
40S ribosomal protein S23 OS=Mus musculus OX=10090 GN=Rps23 PE=1 SV=3	RPS23	4	13.666
60S ribosomal protein L27a OS=Mus musculus OX=10090 GN=Rpl27a PE=1 SV=5	RPL27A	4	12.551
60S ribosomal protein L22 OS=Mus musculus OX=10090 GN=Rpl22 PE=1 SV=2	RPL22	4	12.551
60S acidic ribosomal protein P0 OS=Mus musculus OX=10090 GN=Rplp0 PE=1 SV=3	RPLP0	3.95861	2.728
Phenylalanine--tRNA ligase beta subunit (Fragment) OS=Mus musculus OX=10090 GN=Farsb PE=2 SV=1	FARSB	3.79588	14.358
40S ribosomal protein S26 OS=Mus musculus OX=10090 GN=Rps26 PE=1 SV=3	RPS26	3.55284	12.966
60S ribosomal protein L3 OS=Mus musculus OX=10090 GN=Rpl3 PE=1 SV=3	RPL3	3.42022	14.489
Plectin OS=Mus musculus OX=10090 GN=Plec PE=1 SV=3	PLEC	3.39794	13.773
ERO1-like protein beta OS=Mus musculus OX=10090 GN=Ero1b PE=1 SV=1	ERO1B	3.35655	14.61
Calreticulin OS=Mus musculus OX=10090 GN=Calr PE=1 SV=1	CALR	3.22915	1.66
60S ribosomal protein L4 OS=Mus musculus OX=10090 GN=Rpl4 PE=1 SV=1	RPL4	3.13668	3.433
40S ribosomal protein S18 OS=Mus musculus OX=10090 GN=Rps18-ps5 PE=3 SV=1	RPS18-PS5	3.13077	3.584
Proliferation-associated protein 2G4 OS=Mus musculus OX=10090 GN=Pa2g4 PE=1 SV=3	PA2G4	3.10237	15.01
60S ribosomal protein L7 OS=Mus musculus OX=10090 GN=Rpl7 PE=1 SV=2	RPL7	2.88606	3.248
Erlin-2 OS=Mus musculus OX=10090 GN=Erlin2 PE=1 SV=1	ERLIN2	2.72125	2.087
Laminin receptor (Fragment) OS=Mus musculus OX=10090 GN=Rpsa PE=2 SV=1	RPSA	2.72125	2.678
Protein disulfide isomerase Creld2 OS=Mus musculus OX=10090 GN=Creld2 PE=1 SV=1	CRELD2	2.69897	3.169
40S ribosomal protein S12 OS=Mus musculus OX=10090 GN=Rps12 PE=1 SV=1	RPS12	2.69897	3.906
40S ribosomal protein S3a OS=Mus musculus OX=10090 GN=Rps3a PE=1 SV=3	RPS3A	2.60206	4.699
Ribosomal protein OS=Mus musculus OX=10090 GN=Rpl10a PE=1 SV=1	RPL10A	2.52288	4.247
60S ribosomal protein L7a OS=Mus musculus OX=10090 GN=Rpl7a PE=1 SV=2	RPL7A	2.49485	14.425
Lysine--tRNA ligase OS=Mus musculus OX=10090 GN=Kars PE=1 SV=1	KARS	2.49485	14.425
Thioredoxin domain-containing protein OS=Mus musculus OX=10090 GN=Erp44 PE=2 SV=1	ERP44	2.46852	2.663
60S ribosomal protein L27 OS=Mus musculus OX=10090 GN=Rpl27 PE=1 SV=2	RPL27	2.45593	2.321
Ribosomal protein S14 OS=Mus musculus OX=10090 GN=rps14 PE=3 SV=1	RPS14	2.4437	13.288
Proteasome activator complex subunit 4 OS=Mus musculus OX=10090 GN=Psme4 PE=1 SV=1	PSME4	2.4437	12.288
60S ribosomal protein L6 OS=Mus musculus OX=10090 GN=Rpl6 PE=1 SV=3	RPL6	2.38722	14.61
40S ribosomal protein S24 OS=Mus musculus OX=10090 GN=Rps24 PE=1 SV=1	RPS24	2.38722	13.136
Peroxisomal multifunctional enzyme type 2 OS=Mus musculus OX=10090 GN=Hsd17b4 PE=1 SV=3	HSD17B4	2.34679	13.966
60S ribosomal protein L14 OS=Mus musculus OX=10090 GN=Rpl14-ps1 PE=2 SV=1	RPL14-PS1	2.3279	13.551
40S ribosomal protein S6 OS=Mus musculus OX=10090 GN=Rps6 PE=1 SV=1	RPS6	2.30103	3.458
60S ribosomal protein L5 OS=Mus musculus OX=10090 GN=Rpl5 PE=1 SV=3	RPL5	2.30103	14.288
Glutathione transferase OS=Mus musculus OX=10090 GN=Gstm1 PE=1 SV=2	GSTM1	2.27572	14.551
Aspartate--tRNA ligase, cytoplasmic OS=Mus musculus OX=10090 GN=Dars PE=2 SV=1	DARS	2.26761	4.857
40S ribosomal protein S5 (Fragment) OS=Mus musculus OX=10090 GN=Rps5 PE=1 SV=1	RPS5	2.22185	4.999
60S ribosomal protein L26 (Fragment) OS=Mus musculus OX=10090 GN=Rpl26 PE=1 SV=1	RPL26	2.21467	2.999
Eukaryotic initiation factor 4A-II OS=Mus musculus OX=10090 GN=Eif4a2 PE=1 SV=2	EIF4A2	2.17393	14.214
Endoplasmic reticulum resident protein 29 OS=Mus musculus OX=10090 GN=Erp29 PE=1 SV=2	ERP29	2.13668	12.773
Receptor of activated protein C kinase 1 OS=Mus musculus OX=10090 GN=Rack1 PE=1 SV=3	RACK1	2.11919	14.824
Elongation factor 1-beta OS=Mus musculus OX=10090 GN=Eef1b PE=1 SV=5	EEF1B	2.11919	3.169
Protein disulfide-isomerase A3 OS=Mus musculus OX=10090 GN=Pdia3 PE=1 SV=2	PDIA3	2.11351	2.226
40S ribosomal protein S11 OS=Mus musculus OX=10090 GN=Rps11 PE=1 SV=3	RPS11	2.10791	13.966
Cysteine--tRNA ligase OS=Mus musculus OX=10090 GN=Cars PE=2 SV=1	CARS	2.10237	13.136
40S ribosomal protein S20 OS=Mus musculus OX=10090 GN=Rps20 PE=1 SV=1	RPS20	2.07572	12.966
Nascent polypeptide-associated complex subunit alpha, muscle-specific form OS=Mus musculus OX=10090 GN=Naca PE=1 SV=2	NACA	2.07572	13.425
Endoplasmin OS=Mus musculus OX=10090 GN=Hsp90b1 PE=1 SV=2	HSP90B1	2.07058	3.433
60S ribosomal protein L37a OS=Mus musculus OX=10090 GN=Rpl37a PE=1 SV=2	RPL37A	2.04096	13.666
Alpha glucosidase 2 alpha neutral subunit OS=Mus musculus OX=10090 GN=Ganab PE=1 SV=1	GANAB	2.00436	13.873
Surfeit locus protein 4 OS=Mus musculus OX=10090 GN=Surf4 PE=1 SV=1	SURF4	2.00436	2.999
Probable cation-transporting ATPase 13A4 OS=Mus musculus OX=10090 GN=Atp13a4 PE=1 SV=1	ATP13A4	2	12.288
40S ribosomal protein S25 OS=Mus musculus OX=10090 GN=Rps25 PE=1 SV=1	RPS25	2	12.288
CXXC motif containing zinc binding protein OS=Mus musculus OX=10090 GN=Czib PE=1 SV=1	CZIB	2	13.425
40S ribosomal protein S19 (Fragment) OS=Mus musculus OX=10090 GN=Rps19 PE=2 SV=1	RPS19	1.95861	2.502
Glutathione S-transferase OS=Mus musculus OX=10090 GN=Gstp1 PE=1 SV=1	GSTP1	1.95861	2.459
60S ribosomal protein L9 OS=Mus musculus OX=10090 GN=Rpl9-ps6 PE=3 SV=1	RPL9-PS6	1.95861	2.807
ATP-binding cassette sub-family B member 6 OS=Mus musculus OX=10090 GN=Abcb6 PE=1 SV=1	ABCB6	1.88606	13.288
60S ribosomal protein L32 OS=Mus musculus OX=10090 GN=Rpl32 PE=1 SV=2	RPL32	1.88606	2.585
Ribosomal protein L15 OS=Mus musculus OX=10090 GN=Rpl15 PE=2 SV=1	RPL15	1.88606	13.966
60S ribosomal protein L30 OS=Mus musculus OX=10090 GN=Rpl30 PE=1 SV=2	RPL30	1.88606	3.169
Phenylalanine--tRNA ligase alpha subunit OS=Mus musculus OX=10090 GN=Farsa PE=1 SV=1	FARSA	1.88606	14.61
Erlin-1 OS=Mus musculus OX=10090 GN=Erlin1 PE=1 SV=2	ERLIN1	1.85387	3.906
60S ribosomal protein L28 OS=Mus musculus OX=10090 GN=Rpl28 PE=1 SV=2	RPL28	1.85387	12.966
40S ribosomal protein S8 OS=Mus musculus OX=10090 GN=Rps8 PE=1 SV=2	RPS8	1.85387	3.169
Cathepsin D OS=Mus musculus OX=10090 GN=Ctsd PE=1 SV=2	CTSD	1.82391	13.136
Eukaryotic translation initiation factor 3 subunit C OS=Mus musculus OX=10090 GN=Eif3c PE=1 SV=1	EIF3C	1.82391	14.358
Lactadherin OS=Mus musculus OX=10090 GN=Mfge8 PE=1 SV=3	MFGE8	1.79588	2.672
Chitinase domain-containing protein 1 OS=Mus musculus OX=10090 GN=Chid1 PE=1 SV=1	CHID1	1.79588	12.551
Protein disulfide-isomerase A6 OS=Mus musculus OX=10090 GN=Pdia6 PE=2 SV=1	PDIA6	1.79588	1.322
Ribosomal protein L19 OS=Mus musculus OX=10090 GN=Rpl19 PE=1 SV=1	RPL19	1.79588	2.169
Protein disulfide-isomerase-like protein of the testis OS=Mus musculus OX=10090 GN=Pdilt PE=1 SV=2	PDILT	1.76955	14.551
Annexin OS=Mus musculus OX=10090 GN=Anxa1 PE=1 SV=1	ANXA1	1.76955	13.425
Glutamine--tRNA ligase OS=Mus musculus OX=10090 GN=Qars1 PE=1 SV=1	QARS1	1.74473	14.666
Protamine-2 OS=Mus musculus musculus OX=39442 GN=Prm2 PE=3 SV=1	PRM2	1.74473	12.773
60S acidic ribosomal protein P2 OS=Mus musculus OX=10090 GN=Rplp2 PE=1 SV=3	RPLP2	1.74473	2.201
40S ribosomal protein S17 (Fragment) OS=Mus musculus OX=10090 GN=Rps17 PE=2 SV=1	RPS17	1.72125	13.288
Protein chibby homolog 2 OS=Mus musculus OX=10090 GN=Cby2 PE=1 SV=2	CBY2	1.69897	13.425
Aminoacyl tRNA synthase complex-interacting multifunctional protein 1 OS=Mus musculus OX=10090 GN=Aimp1 PE=1 SV=2	AIMP1	1.69897	13.966
Epidermal growth factor receptor substrate 15 OS=Mus musculus OX=10090 GN=Eps15 PE=1 SV=1	EPS15	1.67778	12.551
Hydroxyacylglutathione hydrolase, mitochondrial OS=Mus musculus OX=10090 GN=Hagh PE=1 SV=1	HAGH	1.65758	0.547
Elongation factor 1-alpha 1 OS=Mus musculus OX=10090 GN=Eef1a1 PE=1 SV=3	EEF1A1	1.65758	2
Endoplasmic reticulum chaperone BiP OS=Mus musculus OX=10090 GN=Hspa5 PE=1 SV=3	HSPA5	1.56864	1.914
Valine--tRNA ligase OS=Mus musculus OX=10090 GN=Vars PE=1 SV=1	VARS	1.56864	5.491
60S ribosomal protein L18 OS=Mus musculus OX=10090 GN=Rpl18 PE=1 SV=1	RPL18	1.5376	2.459
Cytoskeleton-associated protein 4 OS=Mus musculus OX=10090 GN=Ckap4 PE=1 SV=2	CKAP4	1.5376	5.247
Peroxisomal membrane protein PEX14 (Fragment) OS=Mus musculus OX=10090 GN=Pex14 PE=3 SV=1	PEX14	1.5376	12.773
Malate dehydrogenase OS=Mus musculus OX=10090 GN=Mdh1 PE=1 SV=1	MDH1	1.5376	0.892
40S ribosomal protein S3 OS=Mus musculus OX=10090 GN=Rps3 PE=1 SV=1	RPS3	1.52288	13.551
Transmembrane emp24 domain-containing protein 2 (Fragment) OS=Mus musculus OX=10090 GN=Tmed2 PE=1 SV=1	TMED2	1.50864	12.966
Protein arginine N-methyltransferase 1 OS=Mus musculus OX=10090 GN=Prmt1 PE=1 SV=1	PRMT1	1.50864	11.966
Heterogeneous nuclear ribonucleoprotein F OS=Mus musculus OX=10090 GN=Hnrnpf PE=1 SV=3	HNRNPF	1.49485	13.773
Protein disulfide-isomerase A4 OS=Mus musculus OX=10090 GN=Pdia4 PE=1 SV=1	PDIA4	1.48149	4.857
Glucosidase 2 subunit beta OS=Mus musculus OX=10090 GN=Prkcsh PE=1 SV=1	PRKCSH	1.48149	3.584
Atlastin-3 OS=Mus musculus OX=10090 GN=Atl3 PE=1 SV=1	ATL3	1.46852	1.585
Elongation factor 1-gamma OS=Mus musculus OX=10090 GN=Eef1g PE=1 SV=1	EEF1G	1.4437	2.684
Mitochondrial carrier homolog 2 OS=Mus musculus OX=10090 GN=Mtch2 PE=1 SV=1	MTCH2	1.4437	2.459
Cullin-associated NEDD8-dissociated protein 1 OS=Mus musculus OX=10090 GN=Cand1 PE=1 SV=2	CAND1	1.40894	0.505
Mesencephalic astrocyte derived neurotrophic factor (Fragment) OS=Mus musculus OX=10090 GN=Manf PE=2 SV=1	MANF	1.40894	2.322
Aminoacyl tRNA synthase complex-interacting multifunctional protein 2 OS=Mus musculus OX=10090 GN=Aimp2 PE=1 SV=2	AIMP2	1.40894	3.699
Mitochondrial amidoxime reducing component 2 OS=Mus musculus OX=10090 GN=Mtarc2 PE=1 SV=1	MTARC2	1.39794	13.551
Eukaryotic translation initiation factor 3 subunit H OS=Mus musculus OX=10090 GN=Eif3h PE=2 SV=1	EIF3H	1.39794	12.551
Sulfite oxidase, mitochondrial OS=Mus musculus OX=10090 GN=Suox PE=1 SV=2	SUOX	1.39794	2.807
Eukaryotic translation initiation factor 3 subunit M OS=Mus musculus OX=10090 GN=Eif3m PE=1 SV=1	EIF3M	1.38722	13.551
Nardilysin, N-arginine dibasic convertase, NRD convertase 1 OS=Mus musculus OX=10090 GN=Nrd1 PE=1 SV=1	NRD1	1.38722	12.551
Myosin-10 OS=Mus musculus OX=10090 GN=Myh10 PE=1 SV=1	MYH10	1.37675	16.116
60S ribosomal protein L13a OS=Mus musculus OX=10090 GN=Rpl13a PE=1 SV=4	RPL13A	1.36653	12.773
AP-2 complex subunit alpha-1 OS=Mus musculus OX=10090 GN=Ap2a1 PE=1 SV=1	AP2A1	1.35655	13.873
T-complex protein 1 subunit eta OS=Mus musculus OX=10090 GN=Cct7 PE=1 SV=1	CCT7	1.35655	0.425
60S ribosomal protein L12 OS=Mus musculus OX=10090 GN=Rpl12 PE=1 SV=2	RPL12	1.34679	2.737
Peptidylprolyl isomerase OS=Mus musculus OX=10090 GN=Fkbp3 PE=1 SV=1	FKBP3	1.3279	12.966
60S acidic ribosomal protein P1 OS=Mus musculus OX=10090 GN=Rplp1 PE=1 SV=1	RPLP1	1.3279	3.247
TAR DNA-binding protein 43 OS=Mus musculus OX=10090 GN=Tardbp PE=1 SV=1	TARDBP	1.31876	13.136
Phospholipid hydroperoxide glutathione peroxidase OS=Mus musculus OX=10090 GN=Gpx4 PE=1 SV=4	GPX4	1.31876	1.295
Rps16 protein OS=Mus musculus OX=10090 GN=Rps16 PE=1 SV=1	RPS16	1.31876	1.415
Transcriptional activator protein Pur-alpha OS=Mus musculus OX=10090 GN=Pura PE=1 SV=1	PURA	1.3098	12.288
Elongation factor 2 OS=Mus musculus OX=10090 GN=Eef2 PE=1 SV=2	EEF2	1.30103	5.905
ZAN OS=Mus musculus OX=10090 PE=4 SV=1		4	-17.966
1-acyl-sn-glycerol-3-phosphate acyltransferase OS=Mus musculus OX=10090 GN=Agpat2 PE=1 SV=1	AGPAT2	4	-12.551
Ankyrin repeat domain-containing protein 45 OS=Mus musculus OX=10090 GN=Ankrd45 PE=1 SV=1	ANKRD45	4	-12.551
EF-hand calcium-binding domain-containing protein 6 OS=Mus musculus OX=10090 GN=Efcab6 PE=1 SV=2	EFCAB6	3.26761	-1.097
Isopentenyl-diphosphate Delta-isomerase 1 OS=Mus musculus OX=10090 GN=Idi1 PE=1 SV=1	IDI1	3.13668	-0.998
Testis specific expressed protein 7 OS=Mus musculus OX=10090 GN=Tex43 PE=1 SV=1	SPMIP10	2.95861	-13.873
Omega-amidase NIT2 OS=Mus musculus OX=10090 GN=Nit2 PE=1 SV=1	NIT2	2.95861	-3.169
Cilia and flagella-associated protein 77 OS=Mus musculus OX=10090 GN=Cfap77 PE=1 SV=1	CFAP77	2.92082	-14.666
Nucleoside-diphosphate kinase OS=Mus musculus OX=10090 GN=Ak9 PE=1 SV=2	AK9	2.74473	-2.415
Coiled-coil domain-containing protein 105 OS=Mus musculus OX=10090 GN=Ccdc105 PE=1 SV=3	TEKTL1	2.74473	-15.92
Casein kinase I isoform gamma-2 OS=Mus musculus OX=10090 GN=Csnk1g2 PE=1 SV=1	CSNK1G2	2.25964	-1.115
Cilia and flagella-associated protein 47 OS=Mus musculus OX=10090 GN=Cfap47 PE=1 SV=2	CFAP47	2.22915	-2.485
Dynein regulatory complex subunit 7 OS=Mus musculus OX=10090 GN=Drc7 PE=1 SV=4	DRC7	2.20761	-1.7
Beta-defensin 19 OS=Mus musculus OX=10090 GN=Defb19 PE=1 SV=1	DEFB19	2.18046	-11.966
Mmel1 protein OS=Mus musculus OX=10090 GN=Mmel1 PE=2 SV=1	MMEL1	2.17393	-1.807
Testicular haploid expressed gene protein OS=Mus musculus OX=10090 GN=Theg PE=1 SV=1	THEG	2.12494	-12.288
NADH dehydrogenase [ubiquinone] flavoprotein 1, mitochondrial OS=Mus musculus OX=10090 GN=Ndufv1 PE=1 SV=1	NDUFV1	2.09151	-0.797
Cytochrome c oxidase subunit OS=Mus musculus OX=10090 GN=Cox6b2 PE=1 SV=1	COX6B2	2.04096	-0.554
Beta-2-glycoprotein 1 OS=Mus musculus OX=10090 GN=Apoh PE=1 SV=1	APOH	2.02228	-1.737
Synaptosomal-associated protein OS=Mus musculus OX=10090 GN=Snap23 PE=1 SV=1	SNAP23	2.00877	-2
A disintegrin and metallopeptidase domain 3 OS=Mus musculus OX=10090 GN=Adam3 PE=1 SV=1	ADAM3	1.95861	-1.83
60 kDa heat shock protein, mitochondrial OS=Mus musculus OX=10090 GN=Hspd1 PE=1 SV=1	HSPD1	1.92082	-0.476
CKLF-like MARVEL transmembrane domain-containing protein 2B OS=Mus musculus OX=10090 GN=Cmtm2b PE=2 SV=1	CMTM2B	1.92082	-2.806
WAP four-disulfide core domain protein 15A OS=Mus musculus OX=10090 GN=Wfdc15a PE=3 SV=1	WFDC15A	1.92082	-2.806
Leucine-rich repeat-containing protein 23 OS=Mus musculus OX=10090 GN=Lrrc23 PE=1 SV=1	LRRC23	1.88606	-0.893
Amine oxidase OS=Mus musculus OX=10090 GN=Il4i1 PE=1 SV=1	IL4I1	1.88606	-1.433
Profilin OS=Mus musculus OX=10090 GN=Pfn5 PE=3 SV=1	PFN5	1.85387	-3.458
Cilia- and flagella-associated protein 206 OS=Mus musculus OX=10090 GN=Cfap206 PE=2 SV=2	CFAP206	1.85387	-2.222
Protein TBATA OS=Mus musculus OX=10090 GN=Tbata PE=1 SV=2	TBATA	1.82391	-12.551
Testis-specific expressed protein 55 OS=Mus musculus OX=10090 GN=Tex55 PE=2 SV=1	TEX55	1.82391	-1.692
Coiled-coil domain containing 108 OS=Mus musculus OX=10090 GN=Cfap65 PE=2 SV=1	CFAP65	1.79588	-2.059
Predicted gene 128 OS=Mus musculus OX=10090 GN=Gm128 PE=4 SV=1	GM128	1.79588	-2.498
Phosphatidylethanolamine-binding protein 1 OS=Mus musculus OX=10090 GN=Pebp1 PE=1 SV=3	PEBP1	1.79588	-0.684
E3 ubiquitin-protein ligase ARIH1 OS=Mus musculus OX=10090 GN=Arih1 PE=1 SV=3	ARIH1	1.76955	-1.585
Serine/threonine-protein phosphatase 4 catalytic subunit OS=Mus musculus OX=10090 GN=Ppp4c PE=1 SV=2	PPP4C	1.76955	-3.458
GrpE protein homolog 1, mitochondrial OS=Mus musculus OX=10090 GN=Grpel1 PE=1 SV=1	GRPEL1	1.76955	-1.485
ATP synthase subunit O, mitochondrial OS=Mus musculus OX=10090 GN=Atp5o PE=2 SV=1	ATP5O	1.76955	-0.538
Ecto-ADP-ribosyltransferase 3 OS=Mus musculus OX=10090 GN=Art3 PE=1 SV=2	ART3	1.74473	-1.125
Basigin OS=Mus musculus OX=10090 GN=Bsg PE=1 SV=1	BSG	1.74473	-0.621
Thioredoxin-disulfide reductase OS=Mus musculus OX=10090 GN=Txnrd2 PE=1 SV=1	TXNRD2	1.72125	-2.7
Dihydrolipoyllysine-residue acetyltransferase component of pyruvate dehydrogenase complex, mitochondrial OS=Mus musculus OX=10090 GN=Dlat PE=1 SV=2	DLAT	1.69897	-0.55
Disintegrin and metalloproteinase domain-containing protein 1b OS=Mus musculus OX=10090 GN=Adam1b PE=1 SV=2	ADAM1B	1.69897	-1.044
Threonine synthase-like 1 (Bacterial) OS=Mus musculus OX=10090 GN=Thnsl1 PE=1 SV=1	THNSL1	1.67778	-1.108
Serine/threonine-protein phosphatase PP1-gamma catalytic subunit OS=Mus musculus OX=10090 GN=Ppp1cc PE=1 SV=1	PPP1CC	1.65758	-0.961
Hydrocephalus-inducing protein OS=Mus musculus OX=10090 GN=Hydin PE=1 SV=2	HYDIN	1.65758	-1.609
ESP-1 OS=Mus musculus OX=10090 GN=Prss21 PE=1 SV=1	PRSS21	1.61979	-0.912
Bifunctional coenzyme A synthase OS=Mus musculus OX=10090 GN=Coasy PE=1 SV=2	COASY	1.60206	-1.392
NADH dehydrogenase [ubiquinone] 1 alpha subcomplex subunit 11 OS=Mus musculus OX=10090 GN=Ndufa11 PE=1 SV=1	NDUFA11	1.60206	-0.862
Solute carrier family 22 (Organic cation transporter), member 21 OS=Mus musculus OX=10090 GN=Slc22a21 PE=2 SV=1	SLC22A21	1.58503	-1.737
Outer dynein arm-docking complex subunit 3 OS=Mus musculus OX=10090 GN=ODAD3 PE=2 SV=2	ODAD3	1.56864	-1.637
Serine/threonine-protein phosphatase PP1-beta catalytic subunit OS=Mus musculus OX=10090 GN=Ppp1cb PE=1 SV=3	PPP1CB	1.56864	-1.024
Succinate dehydrogenase [ubiquinone] iron-sulfur subunit, mitochondrial OS=Mus musculus OX=10090 GN=Sdhb PE=1 SV=1	SDHB	1.55284	-0.714
Phosphatidate cytidylyltransferase, mitochondrial OS=Mus musculus OX=10090 GN=Tamm41 PE=1 SV=1	TAMM41	1.55284	-1.807
Protein FAM183B OS=Mus musculus OX=10090 GN=Fam183b PE=4 SV=1	FAM183B	1.5376	-1.765
Testicular haploid expressed gene protein-like OS=Mus musculus OX=10090 GN=Thegl PE=2 SV=1	THEGL	1.5376	-2.7
Coiled-coil domain-containing protein 113 OS=Mus musculus OX=10090 GN=Ccdc113 PE=2 SV=1	CCDC113	1.5376	-2.321
Outer dense fiber protein 3-like protein 1 OS=Mus musculus OX=10090 GN=Odf3l1 PE=4 SV=1	ODF3L1	1.5376	-2.321
Hyaluronidase-5 OS=Mus musculus OX=10090 GN=Hyal5 PE=1 SV=1	HYAL5	1.50864	-1.133
Sperm flagellar protein 2 OS=Mus musculus OX=10090 GN=Spef2 PE=1 SV=3	SPEF2	1.49485	-2.322
T-complex protein 1 subunit zeta OS=Mus musculus OX=10090 GN=Cct6a PE=1 SV=3	CCT6A	1.48149	-0.452
Deleted in lung and esophageal cancer protein 1 homolog OS=Mus musculus OX=10090 GN=Dlec1 PE=4 SV=1	DLEC1	1.48149	-12.773
Dynein regulatory complex protein 10 OS=Mus musculus OX=10090 GN=Iqcd PE=2 SV=1	IQCD	1.48149	-0.469
Ly6/PLAUR domain-containing 11 OS=Mus musculus OX=10090 GN=Lypd11 PE=1 SV=1	LYPD11	1.46852	-0.752
Coiled-coil domain-containing protein 40 OS=Mus musculus OX=10090 GN=Ccdc40 PE=1 SV=1	CCDC40	1.46852	-1.791
Secretory carrier-associated membrane protein OS=Mus musculus OX=10090 GN=Scamp2 PE=1 SV=1	SCAMP2	1.46852	-1.322
Coiled-coil domain containing 96 OS=Mus musculus OX=10090 GN=Ccdc96 PE=2 SV=1	CCDC96	1.45593	-2.585
Putative malate dehydrogenase 1B OS=Mus musculus OX=10090 GN=Mdh1b PE=2 SV=1	MDH1B	1.45593	-2.321
Cilia- and flagella-associated protein 74 OS=Mus musculus OX=10090 GN=Cfap74 PE=4 SV=1	CFAP74	1.45593	-2.321
Cylicin, basic protein of sperm head cytoskeleton 2 OS=Mus musculus OX=10090 GN=Cylc2 PE=4 SV=1	CYLC2	1.45593	-1.17
Sperm acrosome associated 1 OS=Mus musculus OX=10090 GN=Spaca1 PE=1 SV=1	SPACA1	1.4437	-0.689
Beta-galactosidase-1-like protein OS=Mus musculus OX=10090 GN=Glb1l PE=1 SV=1	GLB1L	1.4318	-1.755
Dynein axonemal heavy chain 2 OS=Mus musculus OX=10090 GN=Dnah2 PE=1 SV=1	DNAH2	1.4318	-1.485
Protein phosphatase 3, regulatory subunit B, alpha isoform (Calcineurin B, type II) OS=Mus musculus OX=10090 GN=Ppp3r2 PE=1 SV=1	PPP3R2	1.4318	-1.378
Casein kinase II subunit alpha' OS=Mus musculus OX=10090 GN=Csnk2a2 PE=1 SV=1	CSNK2A2	1.42022	-0.502
Dynein axonemal intermediate chain 3 OS=Mus musculus OX=10090 GN=Dnai3 PE=1 SV=1	DNAI3	1.40894	-1.322
Sperm-associated antigen 17 OS=Mus musculus OX=10090 GN=Spag17 PE=1 SV=2	SPAG17	1.39794	-1.415
Dynein axonemal intermediate chain 2 OS=Mus musculus OX=10090 GN=Dnai2 PE=1 SV=2	DNAI2	1.39794	-1.034
Protein ZNRD2 OS=Mus musculus OX=10090 GN=Znrd2 PE=1 SV=1	ZNRD2	1.39794	-2.584
Mitochondrial import inner membrane translocase subunit TIM50 OS=Mus musculus OX=10090 GN=Timm50 PE=1 SV=1	TIMM50	1.39794	-1.125
ATP-dependent 6-phosphofructokinase, muscle type OS=Mus musculus OX=10090 GN=Pfkm PE=1 SV=3	PFKM	1.39794	-1
Sperm acrosome membrane-associated protein 3 OS=Mus musculus OX=10090 GN=Spaca3 PE=3 SV=1	SPACA3	1.39794	-0.87
Binder of sperm protein homolog 2 OS=Mus musculus OX=10090 GN=Bsph2 PE=2 SV=1	BSPH2	1.38722	-0.806
Disintegrin and metalloproteinase domain-containing protein 5 OS=Mus musculus OX=10090 GN=Adam5 PE=1 SV=1	ADAM5	1.37675	-1.099
NAD-dependent malic enzyme, mitochondrial OS=Mus musculus OX=10090 GN=Me2 PE=1 SV=1	ME2	1.37675	-1.392
CDGSH iron-sulfur domain-containing protein 1 OS=Mus musculus OX=10090 GN=Cisd1 PE=1 SV=1	CISD1	1.36653	-1.054
Beta-adrenergic receptor kinase 2 OS=Mus musculus OX=10090 GN=Adrbk2 PE=1 SV=2	ADRBK2	1.36653	-2.584
Serine/threonine-protein phosphatase 2A activator OS=Mus musculus OX=10090 GN=Ptpa PE=1 SV=1	PTPA	1.36653	-0.706
Acrosin-binding protein OS=Mus musculus OX=10090 GN=Acrbp PE=1 SV=1	ACRBP	1.34679	-0.66
G protein-coupled receptor family C group 5 member B variant 2 OS=Mus musculus OX=10090 GN=Gprc5b PE=1 SV=1	GPRC5B	1.34679	-2.321
Presenilin-1 OS=Mus musculus OX=10090 GN=Psen1 PE=1 SV=1	PSEN1	1.34679	-2.321
Glutamine-rich protein 2 OS=Mus musculus OX=10090 GN=Qrich2 PE=1 SV=1	QRICH2	1.33724	-2.322
Dynein axonemal light chain 1 OS=Mus musculus OX=10090 GN=Dnal1 PE=1 SV=2	DNAL1	1.33724	-0.917
Izumo sperm-egg fusion protein 1 OS=Mus musculus OX=10090 GN=Izumo1 PE=2 SV=1	IZUMO1	1.33724	-1.061
Uncharacterized protein CXorf65 homolog OS=Mus musculus OX=10090 GN=Gm614 PE=2 SV=1	GM614	1.3279	-1.415
1-phosphatidylinositol 4,5-bisphosphate phosphodiesterase zeta-1 OS=Mus musculus OX=10090 GN=Plcz1 PE=1 SV=1	PLCZ1	1.3279	-1.415
Dynein, axonemal, heavy chain 7C OS=Mus musculus OX=10090 GN=Dnah7c PE=1 SV=1	DNAH7C	1.3279	-1.152
AFG3-like protein 2 OS=Mus musculus OX=10090 GN=Afg3l2 PE=1 SV=1	AFG3L2	1.31876	-1.737
Ropporin-1 OS=Mus musculus OX=10090 GN=Ropn1 PE=1 SV=1	ROPN1	1.31876	-0.886
LETM1 domain-containing protein LETM2, mitochondrial OS=Mus musculus OX=10090 GN=Letm2 PE=1 SV=1	LETM2	1.31876	-2.169
Copper homeostasis protein cutC homolog (Fragment) OS=Mus musculus OX=10090 GN=Cutc PE=1 SV=1	CUTC	1.3098	-1.107
Long-chain-fatty-acid--CoA ligase ACSBG2 OS=Mus musculus OX=10090 GN=Acsbg2 PE=1 SV=1	ACSBG2	1.3098	-1.322
NADH dehydrogenase [ubiquinone] 1 alpha subcomplex subunit 5 OS=Mus musculus OX=10090 GN=Ndufa5 PE=1 SV=3	NDUFA5	1.30103	-0.497
Peptidase S1 domain-containing protein (Fragment) OS=Mus musculus OX=10090 GN=Prss42 PE=2 SV=1	PRSS42	1.30103	-1.322
Predicted gene 20441 (Fragment) OS=Mus musculus OX=10090 GN=Gm20441 PE=3 SV=1	GM20441	1.30103	-0.57
Disintegrin and metalloproteinase domain-containing protein 20-like OS=Mus musculus OX=10090 GN=Adam6b PE=2 SV=1	ADAM6B	1.30103	-1.637
Ly6/PLAUR domain-containing protein 4 OS=Mus musculus OX=10090 GN=Lypd4 PE=1 SV=1	LYPD4	1.29243	-0.759
Protein EFR3 homolog A OS=Mus musculus OX=10090 GN=Efr3a PE=1 SV=1	EFR3A	1.29243	-2.806
40S ribosomal protein S4 OS=Mus musculus OX=10090 GN=Rps4l PE=2 SV=1	RPS4L	1.29243	2.938
Serine--tRNA ligase OS=Mus musculus OX=10090 GN=Sars PE=1 SV=1	SARS	1.29243	2.806
Chaperonin containing Tcp1, subunit 6b (Zeta) OS=Mus musculus OX=10090 GN=Cct6b PE=1 SV=1	CCT6B	1.284	-0.447
Protein misato homolog 1 OS=Mus musculus OX=10090 GN=Msto1 PE=1 SV=1	MSTO1	1.284	-1.585
mRNA export factor OS=Mus musculus OX=10090 GN=Rae1 PE=1 SV=1	RAE1	1.27572	-1.415
Nuclear pore complex protein Nup93 (Fragment) OS=Mus musculus OX=10090 GN=Nup93 PE=2 SV=1	NUP93	1.27572	1.222
Dolichyl-diphosphooligosaccharide--protein glycosyltransferase subunit 1 (Fragment) OS=Mus musculus OX=10090 GN=Rpn1 PE=2 SV=1	RPN1	1.27572	4.905
Protein disulfide-isomerase OS=Mus musculus OX=10090 GN=P4hb PE=1 SV=2	P4HB	1.26761	2.192
Cofilin-1 OS=Mus musculus OX=10090 GN=Cfl1 PE=1 SV=3	CFL1	1.26761	2
Leucine-rich repeat and death domain-containing protein 1 OS=Mus musculus OX=10090 GN=Lrrd1 PE=2 SV=2	LRRD1	1.26761	-2.999
Bifunctional glutamate/proline--tRNA ligase OS=Mus musculus OX=10090 GN=Eprs1 PE=1 SV=4	EPRS1	1.25964	15.425
NADH dehydrogenase [ubiquinone] 1 alpha subcomplex subunit 13 OS=Mus musculus OX=10090 GN=Ndufa13 PE=1 SV=3	NDUFA13	1.25964	-0.7
Membrane cofactor protein OS=Mus musculus OX=10090 GN=Cd46 PE=4 SV=1	CD46	1.25964	-0.893
Superoxide dismutase [Mn], mitochondrial OS=Mus musculus OX=10090 GN=Sod2 PE=1 SV=3	SOD2	1.25964	-0.423
Ceramidase OS=Mus musculus OX=10090 GN=Asah1 PE=2 SV=1	ASAH1	1.25964	3.584
Cytochrome c, somatic OS=Mus musculus OX=10090 GN=Cycs PE=1 SV=2	CYCS	1.25181	-0.999
NADH dehydrogenase [ubiquinone] 1 alpha subcomplex subunit 7 OS=Mus musculus OX=10090 GN=Ndufa7 PE=1 SV=3	NDUFA7	1.25181	-1.999
Hypoxia up-regulated protein 1 OS=Mus musculus OX=10090 GN=Hyou1 PE=1 SV=1	HYOU1	1.25181	4.807
Ras-related protein Rab-14 OS=Mus musculus OX=10090 GN=Rab14 PE=1 SV=1	RAB14	1.25181	-0.552
Ribosome-binding protein 1 OS=Mus musculus OX=10090 GN=Rrbp1 PE=1 SV=1	RRBP1	1.24413	13.288
Calcium/calmodulin-dependent protein kinase type IV OS=Mus musculus OX=10090 GN=Camk4 PE=1 SV=2	CAMK4	1.24413	-2.044
14-3-3 protein theta OS=Mus musculus OX=10090 GN=Ywhaq PE=2 SV=1	YWHAQ	1.24413	2.35
Prostaglandin E synthase 3 OS=Mus musculus OX=10090 GN=Ptges3 PE=2 SV=1	PTGES3	1.23657	3.321
F-box-like/WD repeat-containing protein TBL1XR1 OS=Mus musculus OX=10090 GN=Tbl1xr1 PE=1 SV=1	TBL1XR1	1.23657	-2.806
Acyl-CoA-binding domain-containing protein 7 OS=Mus musculus OX=10090 GN=Acbd7 PE=1 SV=1	ACBD7	1.23657	2.584
Phosphoglycerate mutase OS=Mus musculus OX=10090 GN=Pgam1 PE=1 SV=1	PGAM1	1.23657	-0.625
Voltage-dependent anion-selective channel protein 3 OS=Mus musculus OX=10090 GN=Vdac3 PE=2 SV=1	VDAC3	1.22915	0.922
Predicted gene 884 OS=Mus musculus OX=10090 GN=Gm884 PE=1 SV=1	GM884	1.22915	-1.014
Keratin 19 OS=Mus musculus OX=10090 GN=Krt19 PE=1 SV=1	KRT19	1.22185	1.273
Prominin-2 OS=Mus musculus OX=10090 GN=Prom2 PE=1 SV=1	PROM2	1.21467	3.237
Ubiquitin-like protein 4B OS=Mus musculus OX=10090 GN=Ubl4b PE=2 SV=1	UBL4B	1.21467	-2.806
NADH dehydrogenase [ubiquinone] iron-sulfur protein 4, mitochondrial OS=Mus musculus OX=10090 GN=Ndufs4 PE=1 SV=3	NDUFS4	1.20761	-0.514
Exportin-2 OS=Mus musculus OX=10090 GN=Cse1l PE=1 SV=1	CSE1L	1.20761	12.288
J domain-containing protein OS=Mus musculus OX=10090 GN=Dnajc3 PE=1 SV=1	DNAJC3	1.20761	13.288
Serine protease 52 OS=Mus musculus OX=10090 GN=Prss52 PE=2 SV=2	PRSS52	1.20761	-0.999
Acrosin OS=Mus musculus OX=10090 GN=Acr PE=1 SV=1	ACR	1.20761	-0.668
Dynein axonemal intermediate chain 7 OS=Mus musculus OX=10090 GN=Casc1 PE=1 SV=1	CASC1	1.20761	-1.947
Phosphoglycerate kinase 1 OS=Mus musculus OX=10090 GN=Pgk1 PE=1 SV=4	PGK1	1.20066	-0.639
Na(+)/H(+) exchange regulatory cofactor NHE-RF3 OS=Mus musculus OX=10090 GN=Pdzk1 PE=1 SV=1	PDZK1	1.20066	-1.348
Armadillo repeat-containing protein 3 OS=Mus musculus OX=10090 GN=Armc3 PE=1 SV=1	ARMC3	1.20066	-1.152
Alpha-enolase OS=Mus musculus OX=10090 GN=Eno1 PE=1 SV=3	ENO1	1.19382	-0.748
Ankyrin repeat and MYND domain-containing protein 1 OS=Mus musculus OX=10090 GN=Ankmy1 PE=1 SV=1	ANKMY1	1.19382	-1.321
Predicted gene 4787 OS=Mus musculus OX=10090 GN=Gm4787 PE=2 SV=1	GM4787	1.19382	-1
Serine protease inhibitor Kazal-type 8 OS=Mus musculus OX=10090 GN=Spink8 PE=2 SV=1	SPINK8	1.18709	1.536
NADH dehydrogenase [ubiquinone] 1 beta subcomplex subunit 9 OS=Mus musculus OX=10090 GN=Ndufb9 PE=1 SV=3	NDUFB9	1.18709	-0.7
Pmis1 protein OS=Mus musculus OX=10090 GN=Gm128 PE=1 SV=1	GM128	1.18709	-1.03
Beta-defensin 20 OS=Mus musculus OX=10090 GN=Defb20 PE=3 SV=1	DEFB20	1.18709	-13.136
GLIPR1-like protein 2 OS=Mus musculus OX=10090 GN=Glipr1l2 PE=1 SV=1	GLIPR1L2	1.18709	-0.906
Leucine-rich repeat-containing protein 18 OS=Mus musculus OX=10090 GN=Lrrc18 PE=1 SV=1	LRRC18	1.18709	-2.999
Lysosomal Pro-X carboxypeptidase OS=Mus musculus OX=10090 GN=Prcp PE=1 SV=2	PRCP	1.18046	-1.07
Annexin A2 OS=Mus musculus OX=10090 GN=Anxa2 PE=1 SV=2	ANXA2	1.18046	3.7
Phosphopyruvate hydratase OS=Mus musculus OX=10090 GN=Eno4 PE=1 SV=1	ENO4	1.16749	-1.807
60S ribosomal protein L13 OS=Mus musculus OX=10090 GN=Rpl13 PE=1 SV=3	RPL13	1.16115	13.425
Dolichyl-diphosphooligosaccharide--protein glycosyltransferase subunit 2 OS=Mus musculus OX=10090 GN=Rpn2 PE=1 SV=1	RPN2	1.16115	4.857
CD109 antigen OS=Mus musculus OX=10090 GN=Cd109 PE=1 SV=1	CD109	1.16115	-1
Dynein, axonemal, heavy chain 6 OS=Mus musculus OX=10090 GN=Dnah6 PE=1 SV=1	DNAH6	1.1549	-1.289
Sperm equatorial segment protein 1 OS=Mus musculus OX=10090 GN=Spesp1 PE=1 SV=2	SPESP1	1.1549	-0.867
Dynein, axonemal, heavy chain 7A OS=Mus musculus OX=10090 GN=Dnah7a PE=1 SV=2	DNAH7A	1.14267	-1.218
Probable mitochondrial glutathione transporter SLC25A40 OS=Mus musculus OX=10090 GN=Slc25a40 PE=1 SV=1	SLC25A40	1.14267	-1.584
Elongation factor 1-delta OS=Mus musculus OX=10090 GN=Eef1d PE=1 SV=1	EEF1D	1.14267	15.52
Alcohol dehydrogenase 1 OS=Mus musculus OX=10090 GN=Adh1 PE=1 SV=2	ADH1	1.14267	3.169
Maestro heat-like repeat family member 4 (Fragment) OS=Mus musculus OX=10090 GN=Mroh4 PE=4 SV=1	MROH4	1.14267	-1.248
Cation channel sperm-associated protein 4 OS=Mus musculus OX=10090 GN=Catsper4 PE=2 SV=1	CATSPER4	1.14267	-1.248
Delta-aminolevulinic acid dehydratase OS=Mus musculus OX=10090 GN=Alad PE=1 SV=1	ALAD	1.14267	1.83
60S ribosomal protein L23a OS=Mus musculus OX=10090 GN=Rpl23a PE=1 SV=1	RPL23A	1.13668	12.773
Ras-related protein Rab-22A OS=Mus musculus OX=10090 GN=Rab22a PE=1 SV=1	RAB22A	1.13668	-1.321
Protein pitchfork OS=Mus musculus OX=10090 GN=Pifo PE=1 SV=1	PIFO	1.13668	-1.321
Peptidyl-prolyl cis-trans isomerase B OS=Mus musculus OX=10090 GN=Ppib PE=1 SV=2	PPIB	1.13077	2.248
Dynein axonemal heavy chain 1 OS=Mus musculus OX=10090 GN=Dnah1 PE=1 SV=1	DNAH1	1.13077	-1.131
OCIA domain-containing protein 1 OS=Mus musculus OX=10090 GN=Ociad1 PE=1 SV=1	OCIAD1	1.13077	-0.735
Ras-related protein Rab-10 OS=Mus musculus OX=10090 GN=Rab10 PE=1 SV=1	RAB10	1.12494	1.322
Clathrin heavy chain 1 OS=Mus musculus OX=10090 GN=Cltc PE=1 SV=3	CLTC	1.12494	2.433
Na(+)/H(+) exchange regulatory cofactor NHE-RF1 OS=Mus musculus OX=10090 GN=Slc9a3r1 PE=1 SV=3	SLC9A3R1	1.12494	1.322
Ras-related protein Rab-2A OS=Mus musculus OX=10090 GN=Rab2a PE=1 SV=1	RAB2A	1.11919	-0.785
Sperm-associated antigen 16 protein OS=Mus musculus OX=10090 GN=Spag16 PE=1 SV=1	SPAG16	1.11351	-1.999
Protein FAM166C OS=Mus musculus OX=10090 GN=Fam166c PE=2 SV=1	FAM166C	1.11351	-0.874
Probable isocitrate dehydrogenase [NAD] gamma 2, mitochondrial OS=Mus musculus OX=10090 PE=2 SV=1		1.10791	-0.938
Isoleucine--tRNA ligase, mitochondrial OS=Mus musculus OX=10090 GN=Iars2 PE=1 SV=1	IARS2	1.10791	-1
Polypeptide N-acetylgalactosaminyltransferase 3 OS=Mus musculus OX=10090 GN=Galnt3 PE=1 SV=3	GALNT3	1.10791	4.169
40S ribosomal protein S7 OS=Mus musculus OX=10090 GN=Rps7 PE=1 SV=1	RPS7	1.10791	3.392
Stromal cell-derived factor 2-like protein 1 OS=Mus musculus OX=10090 GN=Sdf2l1 PE=1 SV=2	SDF2L1	1.10237	12.773
Chloride channel accessory 3A2 OS=Mus musculus OX=10090 GN=Clca3a2 PE=1 SV=1	CLCA3A2	1.10237	16.095
Fibrous sheath CABYR-binding protein OS=Mus musculus OX=10090 GN=Fscb PE=1 SV=1	FSCB	1.10237	-1.216
Small nuclear ribonucleoprotein Sm D3 OS=Mus musculus OX=10090 GN=Snrpd3 PE=1 SV=1	SNRPD3	1.10237	13.136
Eukaryotic translation initiation factor 3 subunit L OS=Mus musculus OX=10090 GN=Eif3l PE=1 SV=1	EIF3L	1.09691	12.773
NADH dehydrogenase [ubiquinone] iron-sulfur protein 8, mitochondrial OS=Mus musculus OX=10090 GN=Ndufs8 PE=2 SV=1	NDUFS8	1.09691	-1
A disintegrin and metallopeptidase domain 6 OS=Mus musculus OX=10090 GN=Adam6a PE=1 SV=1	ADAM6A	1.09691	-1.222
Cilia- and flagella-associated protein 276 OS=Mus musculus OX=10090 GN=Cfap276 PE=1 SV=1	CFAP276	1.09151	-1.392
Stomatin-like protein 2, mitochondrial OS=Mus musculus OX=10090 GN=Stoml2 PE=1 SV=1	STOML2	1.09151	2.806
Synaptophysin-like protein 1 OS=Mus musculus OX=10090 GN=Sypl1 PE=1 SV=2	SYPL1	1.09151	-1.737
Testis specific expressed protein 8 OS=Mus musculus OX=10090 GN=Nudt16l2 PE=2 SV=1	NUDT16L2	1.08619	-0.777
Zonadhesin OS=Mus musculus OX=10090 GN=Zan PE=1 SV=1	ZAN	1.08619	-1.152
Quinone oxidoreductase OS=Mus musculus OX=10090 GN=Cryz PE=1 SV=1	CRYZ	1.08619	-1.999
Poly(rC)-binding protein 1 OS=Mus musculus OX=10090 GN=Pcbp1 PE=1 SV=1	PCBP1	1.08619	3.584
Acyl-CoA synthetase bubblegum family member 3 OS=Mus musculus OX=10090 GN=Acsbg3 PE=1 SV=1	ACSBG3	1.08619	-1.222
Dynein axonemal heavy chain 12 OS=Mus musculus OX=10090 GN=Dnah12 PE=1 SV=2	DNAH12	1.08092	-1.222
ATP synthase subunit s, mitochondrial OS=Mus musculus OX=10090 GN=Dmac2l PE=1 SV=1	DMAC2L	1.08092	-1.392
Izumo sperm-egg fusion protein 4 OS=Mus musculus OX=10090 GN=Izumo4 PE=1 SV=1	IZUMO4	1.08092	-1.263
Putative phospholipase B-like 2 OS=Mus musculus OX=10090 GN=Plbd2 PE=1 SV=2	PLBD2	1.07572	-0.637
Nucleobindin-2 OS=Mus musculus OX=10090 GN=Nucb2 PE=1 SV=2	NUCB2	1.07572	2.536
Septin-4 OS=Mus musculus OX=10090 GN=Septin4 PE=1 SV=1	SEPTIN4	1.07572	-1.44
Outer dynein arm-docking complex subunit 4 OS=Mus musculus OX=10090 GN=Odad4 PE=1 SV=3	ODAD4	1.07572	-1.178
Heterogeneous nuclear ribonucleoprotein H OS=Mus musculus OX=10090 GN=Hnrnph1 PE=1 SV=3	HNRNPH1	1.07058	14.136
Dickkopf-like protein 1 (Fragment) OS=Mus musculus OX=10090 GN=Dkkl1 PE=1 SV=1	DKKL1	1.07058	-0.999
Serine protease HTRA1 OS=Mus musculus OX=10090 GN=Htra1 PE=1 SV=2	HTRA1	1.07058	1.378
Aconitate hydratase, mitochondrial OS=Mus musculus OX=10090 GN=Aco2 PE=1 SV=1	ACO2	1.07058	-0.534
Succinate dehydrogenase [ubiquinone] flavoprotein subunit, mitochondrial OS=Mus musculus OX=10090 GN=Sdha PE=1 SV=1	SDHA	1.07058	-0.485
Acetyl-CoA acetyltransferase, mitochondrial OS=Mus musculus OX=10090 GN=Acat1 PE=1 SV=1	ACAT1	1.07058	-0.675
Tektin OS=Mus musculus OX=10090 GN=Tekt1 PE=1 SV=1	TEKT1	1.07058	-0.867
Actin, alpha cardiac muscle 1 OS=Mus musculus OX=10090 GN=Actc1 PE=1 SV=1	ACTC1	1.07058	2.301
Cilia- and flagella-associated protein 44 OS=Mus musculus OX=10090 GN=Cfap44 PE=2 SV=1	CFAP44	1.0655	-1.402
Testis-expressed 49 OS=Mus musculus OX=10090 GN=Tex49 PE=2 SV=1	TEX49	1.0655	-0.998
Signal peptidase complex subunit 2 OS=Mus musculus OX=10090 GN=Spcs2 PE=1 SV=1	SPCS2	1.0655	3.321
Long-chain-fatty-acid--CoA ligase OS=Mus musculus OX=10090 GN=Acsl1 PE=1 SV=1	ACSL1	1.06048	-0.815
40S ribosomal protein S15a OS=Mus musculus OX=10090 GN=Rps15a PE=1 SV=2	RPS15A	1.06048	12.966
Voltage-dependent anion-selective channel protein 2 OS=Mus musculus OX=10090 GN=Vdac2 PE=1 SV=1	VDAC2	1.05552	2.099
Cytochrome c oxidase subunit 4 OS=Mus musculus OX=10090 GN=Cox4i1 PE=1 SV=1	COX4I1	1.05552	-0.285
Cytochrome c oxidase subunit 6A1, mitochondrial OS=Mus musculus OX=10090 GN=Cox6a1 PE=1 SV=2	COX6A1	1.05552	-1.064
40S ribosomal protein S2 OS=Mus musculus OX=10090 GN=Rps2 PE=1 SV=3	RPS2	1.05552	3.169
Glutathione S-transferase Mu 5 OS=Mus musculus OX=10090 GN=Gstm5 PE=1 SV=1	GSTM5	1.05061	1.222
60S ribosomal protein L23 OS=Mus musculus OX=10090 GN=Rpl23 PE=1 SV=1	RPL23	1.05061	2.415
Carboxypeptidase Q OS=Mus musculus OX=10090 GN=Cpq PE=1 SV=1	CPQ	1.05061	0.999
Cation channel sperm-associated protein 3 transcript variant 1 OS=Mus musculus OX=10090 GN=Catsper3 PE=2 SV=1	CATSPER3	1.05061	-0.736
NADH dehydrogenase [ubiquinone] iron-sulfur protein 3, mitochondrial OS=Mus musculus OX=10090 GN=Ndufs3 PE=1 SV=2	NDUFS3	1.05061	-0.716
IQ and AAA domain-containing protein 1-like OS=Mus musculus OX=10090 GN=Iqca1l PE=1 SV=3	IQCA1L	1.05061	-1.115
Sphingomyelin phosphodiesterase 5 OS=Mus musculus OX=10090 GN=Smpd5 PE=1 SV=1	SMPD5	1.04576	-1.248
MYCBP associated protein OS=Mus musculus OX=10090 GN=Mycbpap PE=2 SV=1	MYCBPAP	1.04576	-0.998
Naglu OS=Mus musculus OX=10090 GN=Naglu PE=2 SV=1	NAGLU	1.04576	-0.523
Cilia- and flagella- associated protein 210 OS=Mus musculus OX=10090 GN=Cfap210 PE=2 SV=1	CFAP210	1.04576	-0.936
Serine protease HTRA2, mitochondrial OS=Mus musculus OX=10090 GN=Htra2 PE=1 SV=1	HTRA2	1.04576	-0.736
Phosphate carrier protein, mitochondrial OS=Mus musculus OX=10090 GN=Slc25a3 PE=2 SV=1	SLC25A3	1.04096	-0.547
Sodium/potassium-transporting ATPase subunit beta-3 OS=Mus musculus OX=10090 GN=Atp1b3 PE=1 SV=1	ATP1B3	1.04096	-0.585
Dynein, axonemal, heavy chain 10 OS=Mus musculus OX=10090 GN=Dnah10 PE=1 SV=2	DNAH10	1.04096	-1.228
Mitochondrial dicarboxylate carrier OS=Mus musculus OX=10090 GN=Slc25a10 PE=1 SV=2	SLC25A10	1.04096	-0.644
E1 ubiquitin-activating enzyme OS=Mus musculus OX=10090 GN=Uba1 PE=2 SV=1	UBA1	1.04096	-0.923
NADH dehydrogenase [ubiquinone] iron-sulfur protein 6, mitochondrial OS=Mus musculus OX=10090 GN=Ndufs6 PE=1 SV=1	NDUFS6	1.04096	-0.396
Ras-related protein Rab-5C OS=Mus musculus OX=10090 GN=Rab5c PE=1 SV=2	RAB5C	1.03621	-0.415
Importin-5 OS=Mus musculus OX=10090 GN=Ipo5 PE=1 SV=3	IPO5	1.03621	14.358
Transmembrane emp24 domain-containing protein 10 OS=Mus musculus OX=10090 GN=Tmed10 PE=1 SV=1	TMED10	1.03621	14.358
U2 small nuclear ribonucleoprotein auxiliary factor (U2AF) 1 OS=Mus musculus OX=10090 GN=U2af1 PE=1 SV=1	U2AF1	1.03621	12.288
Succinate--CoA ligase [ADP/GDP-forming] subunit alpha, mitochondrial OS=Mus musculus OX=10090 GN=Suclg1 PE=1 SV=4	SUCLG1	1.03621	-0.71
Alkaline phosphatase OS=Mus musculus OX=10090 GN=Alpl PE=2 SV=1	ALPL	1.03621	2.087
Enoyl-[acyl-carrier-protein] reductase, mitochondrial OS=Mus musculus OX=10090 GN=Mecr PE=1 SV=2	MECR	1.03621	-1.585
40S ribosomal protein S13 OS=Mus musculus OX=10090 GN=Rps13 PE=1 SV=2	RPS13	1.03152	13.773
Mitochondrial import receptor subunit TOM22 homolog OS=Mus musculus OX=10090 GN=Tomm22 PE=1 SV=3	TOMM22	1.03152	-0.628
Peptidylprolyl isomerase (Cyclophilin)-like 6 OS=Mus musculus OX=10090 GN=Ppil6 PE=1 SV=1		1.02687	-1.17
Trifunctional enzyme subunit beta, mitochondrial OS=Mus musculus OX=10090 GN=Hadhb PE=1 SV=1	HADHB	1.02687	-0.7
Serine protease 55 OS=Mus musculus OX=10090 GN=Prss55 PE=1 SV=2	PRSS55	1.02687	-0.998
ATP-dependent Clp protease proteolytic subunit, mitochondrial OS=Mus musculus OX=10090 GN=Clpp PE=1 SV=1	CLPP	1.02228	-1.222
Sarcoplasmic/endoplasmic reticulum calcium ATPase 2 OS=Mus musculus OX=10090 GN=Atp2a2 PE=1 SV=2	ATP2A2	1.02228	14.053
Adenylate kinase 2, mitochondrial OS=Mus musculus OX=10090 GN=Ak2 PE=1 SV=5	AK2	1.02228	-0.832
Matrilysin OS=Mus musculus OX=10090 GN=Mmp7 PE=2 SV=1	MMP7	1.02228	14.489
Dynein, axonemal, intermediate chain 1 OS=Mus musculus OX=10090 GN=Dnai1 PE=1 SV=1	DNAI1	1.02228	-0.746
Epididymal protein 13 (Fragment) OS=Mus musculus OX=10090 GN=Epp13 PE=4 SV=1	EPP13	1.02228	0.874
40S ribosomal protein S9 OS=Mus musculus OX=10090 GN=Rps9 PE=1 SV=3	RPS9	1.02228	1.716
Stabilizer of axonemal microtubules 1 OS=Mus musculus OX=10090 GN=Saxo1 PE=3 SV=1	SAXO1	1.01773	-0.974
Bactericidal permeability-increasing protein OS=Mus musculus OX=10090 GN=Bpi PE=1 SV=1	BPI	1.01773	-1.392
Cation channel sperm-associated auxiliary subunit beta OS=Mus musculus OX=10090 GN=Catsperb PE=1 SV=1	CATSPERB	1.01323	-0.917
Cilia- and flagella-associated protein 43 OS=Mus musculus OX=10090 GN=Cfap43 PE=1 SV=1	CFAP43	1.00877	-1.059
Glutathione S-transferase Mu 2 OS=Mus musculus OX=10090 GN=Gstm2 PE=1 SV=2	GSTM2	1.00877	1.099
Epididymis-specific alpha-mannosidase OS=Mus musculus OX=10090 GN=Man2b2 PE=1 SV=2	MAN2B2	1.00877	-0.888
CD59B glycoprotein OS=Mus musculus OX=10090 GN=Cd59b PE=2 SV=2	CD59B	1.00877	-2
MORN repeat-containing protein 3 OS=Mus musculus OX=10090 GN=Morn3 PE=2 SV=2	MORN3	1.00877	-2.169
Brain acid soluble protein 1 OS=Mus musculus OX=10090 GN=Basp1 PE=1 SV=3	BASP1	1.00436	1.263
Ubiquitin-protein ligase E3A OS=Mus musculus OX=10090 GN=Ube3a PE=1 SV=2	UBE3A	1.00436	-2.999
Complement decay-accelerating factor transmembrane isoform OS=Mus musculus OX=10090 GN=Cd55b PE=4 SV=1	CD55B	1	-1.584
Zpbp protein OS=Mus musculus OX=10090 GN=Zpbp PE=2 SV=1	ZPBP	1	-0.573
Eukaryotic translation initiation factor 3 subunit A OS=Mus musculus OX=10090 GN=Eif3a PE=1 SV=5	EIF3A	1	14.214
Arginine--tRNA ligase, cytoplasmic OS=Mus musculus OX=10090 GN=Rars1 PE=1 SV=2	RARS1	1	2.585
Dynein axonemal heavy chain 17 OS=Mus musculus OX=10090 GN=Dnah17 PE=1 SV=3	DNAH17	1	-0.752
Malate dehydrogenase, mitochondrial OS=Mus musculus OX=10090 GN=Mdh2 PE=1 SV=3	MDH2	1	-0.348
Folate gamma-glutamyl hydrolase OS=Mus musculus OX=10090 GN=Ggh PE=2 SV=1	GGH	1	2.485
Riken cDNA 1810020O05 gene OS=Mus musculus OX=10090 GN=1810020O05Rik PE=4 SV=1	1810020O05RIK	1	-1.999
Dynein regulatory complex subunit 4 OS=Mus musculus OX=10090 GN=Gas8 PE=1 SV=1	GAS8	1	-1.059
GTP-binding nuclear protein Ran OS=Mus musculus OX=10090 GN=Ran PE=1 SV=3	RAN	1	13.551
Transmembrane protein 210 OS=Mus musculus OX=10090 GN=Tmem210 PE=2 SV=1	TMEM210	1	-2
Complex I assembly factor ACAD9, mitochondrial OS=Mus musculus OX=10090 GN=Acad9 PE=1 SV=2	ACAD9	1	-1.322
Zona pellucida sperm-binding protein 3 receptor OS=Mus musculus OX=10090 GN=Zp3r PE=1 SV=1	ZP3R	1	-0.908
NADH dehydrogenase [ubiquinone] 1 beta subcomplex subunit 8, mitochondrial OS=Mus musculus OX=10090 GN=Ndufb8 PE=1 SV=1	NDUFB8	1	-0.829
NADH dehydrogenase [ubiquinone] 1 beta subcomplex subunit 7 OS=Mus musculus OX=10090 GN=Ndufb7 PE=1 SV=3	NDUFB7	0.958607	-0.362
Outer dense fiber protein 3B OS=Mus musculus OX=10090 GN=Odf3b PE=1 SV=1	ODF3B	0.958607	-1.807
Serine hydroxymethyltransferase, mitochondrial OS=Mus musculus OX=10090 GN=Shmt2 PE=1 SV=1	SHMT2	0.958607	1.222
Cilia- and flagella-associated protein 58 OS=Mus musculus OX=10090 GN=Cfap58 PE=1 SV=1	CFAP58	0.958607	-1.28
NADH-cytochrome b5 reductase 3 OS=Mus musculus OX=10090 GN=Cyb5r3 PE=1 SV=3	CYB5R3	0.958607	3.321
Sperm acrosome membrane-associated protein 4 OS=Mus musculus OX=10090 GN=Spaca4 PE=1 SV=1	SPACA4	0.958607	-0.999
RIKEN cDNA 4931406C07 gene OS=Mus musculus OX=10090 GN=4931406C07Rik PE=1 SV=1	4931406C07RIK	0.958607	-0.998
Vesicle-associated membrane protein-associated protein A OS=Mus musculus OX=10090 GN=Vapa PE=1 SV=2	VAPA	0.958607	0.788
Inactive serine protease 39 OS=Mus musculus OX=10090 GN=Prss39 PE=2 SV=1	PRSS39	0.958607	-1.188
26S proteasome non-ATPase regulatory subunit 2 OS=Mus musculus OX=10090 GN=Psmd2 PE=1 SV=1	PSMD2	0.958607	-0.426
Cilia- and flagella-associated protein 61 OS=Mus musculus OX=10090 GN=Cfap61 PE=1 SV=3	CFAP61	0.958607	-1.585
Translationally-controlled tumor protein OS=Mus musculus OX=10090 GN=Tpt1 PE=1 SV=1	TPT1	0.958607	1.322
Thioredoxin domain-containing protein 3 OS=Mus musculus OX=10090 GN=Nme8 PE=2 SV=1	NME8	0.958607	-1.53
Clusterin OS=Mus musculus OX=10090 GN=Clu PE=1 SV=1	CLU	0.958607	1.187
Ran-binding protein 17 OS=Mus musculus OX=10090 GN=Ranbp17 PE=1 SV=1	RANBP17	0.958607	-1.078
Serine/threonine-protein phosphatase 4 regulatory subunit 1 OS=Mus musculus OX=10090 GN=Ppp4r1 PE=1 SV=1	PPP4R1	0.958607	-1.087
SPATA78 OS=Mus musculus OX=10090 GN=Clec2m PE=2 SV=1	CLEC2M	0.958607	-0.998
Histone H2B (Fragment) OS=Mus musculus OX=10090 GN=Hist1h2bj PE=2 SV=1	HIST1H2BJ	0.958607	1.874
Beta-2-microglobulin OS=Mus musculus OX=10090 GN=B2m PE=1 SV=2	B2M	0.958607	3.169
Tripeptidyl-peptidase 1 OS=Mus musculus OX=10090 GN=Tpp1 PE=1 SV=2	TPP1	0.958607	3.169
Eukaryotic translation initiation factor 5A (Fragment) OS=Mus musculus OX=10090 GN=Eif5a PE=1 SV=1	EIF5A	0.958607	12.551
LanC-like protein 2 (Fragment) OS=Mus musculus OX=10090 GN=Lancl2 PE=1 SV=1	LANCL2	0.958607	14.053
Myosin-9 OS=Mus musculus OX=10090 GN=Myh9 PE=1 SV=4	MYH9	0.958607	14.61
Aldo-keto reductase family 1 member A1 OS=Mus musculus OX=10090 GN=Akr1a1 PE=2 SV=1	AKR1A1	0.958607	1.137
Peptidyl-prolyl cis-trans isomerase A OS=Mus musculus OX=10090 GN=Ppia PE=1 SV=2	PPIA	0.958607	0.943
Ccdc63 protein (Fragment) OS=Mus musculus OX=10090 GN=Ccdc63 PE=2 SV=1	CCDC63	0.958607	-1.029
Heme oxygenase 2 OS=Mus musculus OX=10090 GN=Hmox2 PE=1 SV=1	HMOX2	0.958607	-0.999
Ethylmalonyl-CoA decarboxylase OS=Mus musculus OX=10090 GN=Echdc1 PE=1 SV=2	ECHDC1	0.920819	-1.584
26S proteasome regulatory subunit 10B OS=Mus musculus OX=10090 GN=Psmc6 PE=1 SV=1	PSMC6	0.920819	-0.796
Phospholipid-transporting ATPase IK OS=Mus musculus OX=10090 GN=Atp8b3 PE=1 SV=1	ATP8B3	0.920819	-1.039
Peroxiredoxin-6 OS=Mus musculus OX=10090 GN=Prdx6 PE=1 SV=3	PRDX6	0.920819	1.663
Methylmalonate-semialdehyde dehydrogenase [acylating], mitochondrial OS=Mus musculus OX=10090 GN=Aldh6a1 PE=1 SV=1	ALDH6A1	0.920819	1.061
Carboxylesterase 1D OS=Mus musculus OX=10090 GN=Ces1d PE=1 SV=1	CES1D	0.920819	13.288
Dolichyl-diphosphooligosaccharide--protein glycotransferase OS=Mus musculus OX=10090 GN=Stt3b PE=1 SV=1	STT3B	0.920819	14.053
Predicted gene 43738 OS=Mus musculus OX=10090 GN=Gm43738 PE=4 SV=1	GM43738	0.920819	11.966
Alpha-1-antitrypsin 1-4 OS=Mus musculus OX=10090 GN=Serpina1d PE=1 SV=1	SERPINA1D	0.920819	14.053
Succinate-CoA ligase subunit beta (Fragment) OS=Mus musculus OX=10090 GN=Sucla2 PE=2 SV=1	SUCLA2	0.920819	-0.778
Four and a half LIM domains 4 OS=Mus musculus OX=10090 GN=Fhl4 PE=1 SV=1	FHL4	0.920819	-0.893
SRSF protein kinase 1 OS=Mus musculus OX=10090 GN=Srpk1 PE=1 SV=2	SRPK1	0.920819	13.551
Succinate--CoA ligase [GDP-forming] subunit beta, mitochondrial OS=Mus musculus OX=10090 GN=Suclg2 PE=2 SV=1	SUCLG2	0.920819	12.773
Apoptosis-inducing factor 1, mitochondrial OS=Mus musculus OX=10090 GN=Aifm1 PE=1 SV=1	AIFM1	0.920819	12.773
Dynein, axonemal, heavy chain 7B OS=Mus musculus OX=10090 GN=Dnah7b PE=1 SV=1	DNAH7B	0.920819	-1.205
Heterogeneous nuclear ribonucleoprotein A3 OS=Mus musculus OX=10090 GN=Hnrnpa3 PE=2 SV=1	HNRNPA3	0.920819	13.873
N-acetyllactosaminide alpha-1,3-galactosyltransferase OS=Mus musculus OX=10090 GN=Ggta1 PE=2 SV=1	GGTA1	0.920819	12.551
Thioredoxin domain containing 13 OS=Mus musculus OX=10090 GN=Tmx4 PE=1 SV=1	TMX4	0.920819	11.966
40S ribosomal protein S21 OS=Mus musculus OX=10090 PE=2 SV=1		0.920819	13.288
60S ribosomal protein L21 OS=Mus musculus OX=10090 GN=Rpl21 PE=1 SV=3	RPL21	0.920819	13.136
Probable ATP-dependent RNA helicase DDX5 OS=Mus musculus OX=10090 GN=Ddx5 PE=2 SV=1	DDX5	0.920819	13.425
Sperm-associated antigen 6 OS=Mus musculus OX=10090 GN=Spag6 PE=1 SV=1	SPAG6	0.920819	-1.237
Outer dynein arm-docking complex subunit 2 OS=Mus musculus OX=10090 GN=Odad2 PE=1 SV=1	ODAD2	0.920819	-1.126
Envelope protein OS=Mus musculus OX=10090 GN=D17H6S56E-5 PE=2 SV=1	D17H6S56E-5	0.920819	3.906
Retinol dehydrogenase 11 OS=Mus musculus OX=10090 GN=Rdh11 PE=1 SV=2	RDH11	0.920819	11.966
Succinate-semialdehyde dehydrogenase OS=Mus musculus OX=10090 GN=Aldh5a1 PE=1 SV=1	ALDH5A1	0.920819	11.966
40S ribosomal protein S27 OS=Mus musculus OX=10090 GN=Rps27l PE=1 SV=1	RPS27L	0.920819	11.966
Peptidyl-prolyl cis-trans isomerase FKBP2 OS=Mus musculus OX=10090 GN=Fkbp2 PE=1 SV=1	FKBP2	0.920819	11.966
Acyl-Coenzyme A dehydrogenase, short/branched chain OS=Mus musculus OX=10090 GN=Acadsb PE=2 SV=1	ACADSB	0.920819	11.966
Enhancer of rudimentary homolog OS=Mus musculus OX=10090 GN=Erh PE=1 SV=1	ERH	0.920819	12.551
Poly(rC)-binding protein 2 (Fragment) OS=Mus musculus OX=10090 GN=Pcbp2 PE=1 SV=1	PCBP2	0.920819	13.136
Ornithine aminotransferase, mitochondrial OS=Mus musculus OX=10090 GN=Oat PE=1 SV=1	OAT	0.920819	13.136
Defensin beta 9 OS=Mus musculus OX=10090 GN=Defb9 PE=2 SV=1	DEFB9	0.920819	2.115
Ras-related protein Rab-4 OS=Mus musculus OX=10090 GN=Rab4b PE=1 SV=1	RAB4B	0.920819	0.829
Mitochondrial 2-oxoglutarate/malate carrier protein OS=Mus musculus OX=10090 GN=Slc25a11 PE=1 SV=1	SLC25A11	0.920819	1.999
Predicted gene 9999 OS=Mus musculus OX=10090 GN=Gm9999 PE=4 SV=1	GM9999	0.920819	-0.998
Acetyl-CoA acyltransferase 2 OS=Mus musculus OX=10090 GN=Acaa2 PE=2 SV=1	ACAA2	0.920819	1.585
Aldehyde dehydrogenase 1A1 OS=Mus musculus OX=10090 GN=Aldh1a1 PE=1 SV=5	ALDH1A1	0.920819	1.841
Hyaluronidase PH-20 OS=Mus musculus OX=10090 GN=Spam1 PE=1 SV=2	SPAM1	0.920819	-0.884
Heterogeneous nuclear ribonucleoprotein L OS=Mus musculus OX=10090 GN=Hnrnpl PE=2 SV=1	HNRNPL	0.920819	12.288
Methyltransferase-like 7A1 (Fragment) OS=Mus musculus OX=10090 GN=Mettl7a1 PE=1 SV=1	METTL7A1	0.920819	12.288
Heat shock 70 kDa protein 1B OS=Mus musculus OX=10090 GN=Hspa1b PE=1 SV=3	HSPA1B	0.920819	14.824
Protein SERAC1 OS=Mus musculus OX=10090 GN=Serac1 PE=2 SV=1	SERAC1	0.920819	-12.288
Disintegrin and metalloproteinase domain-containing protein 20-like OS=Mus musculus OX=10090 GN=Adam24 PE=2 SV=1	ADAM24	0.920819	-1.765
Dehydrogenase/reductase SDR family member 1 OS=Mus musculus OX=10090 GN=Dhrs1 PE=2 SV=1	DHRS1	0.920819	-1.137
Membrane-spanning 4-domains, subfamily A, member 14 OS=Mus musculus OX=10090 GN=Ms4a14 PE=3 SV=1	MS4A14	0.920819	-1.44
Coiled-coil domain-containing protein 39 OS=Mus musculus OX=10090 GN=Ccdc39 PE=1 SV=1	CCDC39	0.920819	-1.836
60S ribosomal protein L11 OS=Mus musculus OX=10090 GN=Rpl11 PE=1 SV=4	RPL11	0.920819	2.806
Dynein axonemal heavy chain 3 OS=Mus musculus OX=10090 GN=Dnah3 PE=1 SV=2	DNAH3	0.920819	-0.946
Phospholipase B-like OS=Mus musculus OX=10090 GN=Plbd1 PE=1 SV=1	PLBD1	0.920819	-0.793
Fructose-bisphosphate aldolase OS=Mus musculus OX=10090 GN=Aldoart1 PE=1 SV=1	ALDOART1	0.920819	-0.713
D-dopachrome decarboxylase OS=Mus musculus OX=10090 GN=Ddt PE=1 SV=3	DDT	0.920819	-0.378
Glycerol kinase OS=Mus musculus OX=10090 GN=Gykl1 PE=2 SV=1	GYKL1	0.920819	-0.658
Coiled-coil domain-containing protein 42 OS=Mus musculus OX=10090 GN=Ccdc42 PE=2 SV=2	CCDC42	0.920819	-1.263
Small VCP/p97-interacting protein OS=Mus musculus OX=10090 GN=Svip PE=4 SV=1	SVIP	0.920819	-1.263
Stanniocalcin-1 OS=Mus musculus OX=10090 GN=Stc1 PE=2 SV=1	STC1	0.920819	12.288
RNA helicase OS=Mus musculus OX=10090 GN=D1Pas1 PE=1 SV=1	D1PAS1	0.920819	12.288
Plasma protease C1 inhibitor OS=Mus musculus OX=10090 GN=Serping1 PE=1 SV=3	SERPING1	0.920819	12.288
1600016N20Rik protein OS=Mus musculus OX=10090 GN=Lmntd2 PE=2 SV=1	LMNTD2	0.920819	-1.807
3-ketoacyl-CoA thiolase A, peroxisomal OS=Mus musculus OX=10090 GN=Acaa1a PE=1 SV=1	ACAA1A	0.886057	2.169
Peroxiredoxin-4 OS=Mus musculus OX=10090 GN=Prdx4 PE=1 SV=1	PRDX4	0.886057	13.873
Protein FAM221B OS=Mus musculus OX=10090 GN=Fam221b PE=2 SV=1	FAM221B	0.886057	-2.322
A kinase (PRKA) anchor protein 4 OS=Mus musculus OX=10090 GN=Akap4 PE=2 SV=1	AKAP4	0.886057	0.971
NDK domain-containing protein OS=Mus musculus OX=10090 GN=Nme5 PE=2 SV=1	NME5	0.886057	-0.847
Sorting and assembly machinery component 50 homolog OS=Mus musculus OX=10090 GN=Samm50 PE=1 SV=1	SAMM50	0.886057	-0.469
GLIPR1-like protein 1 OS=Mus musculus OX=10090 GN=Glipr1l1 PE=1 SV=1	GLIPR1L1	0.886057	-1.059
Nuclear protein 2 OS=Mus musculus OX=10090 GN=Nupr2 PE=3 SV=1	NUPR2	0.886057	12.288
Sortilin OS=Mus musculus OX=10090 GN=Sort1 PE=1 SV=1	SORT1	0.886057	0.999
Proteasome subunit alpha type OS=Mus musculus OX=10090 GN=Psma1 PE=1 SV=1	PSMA1	0.886057	-0.665
Testis anion transporter 1 OS=Mus musculus OX=10090 GN=Slc26a8 PE=3 SV=1	SLC26A8	0.886057	-1.485
Glutathione S-transferase Mu 7 OS=Mus musculus OX=10090 GN=Gstm7 PE=1 SV=1	GSTM7	0.886057	14.489
Mitochondrial proton/calcium exchanger protein OS=Mus musculus OX=10090 GN=Letm1 PE=1 SV=1	LETM1	0.886057	-0.691
Dolichyl-diphosphooligosaccharide--protein glycotransferase OS=Mus musculus OX=10090 GN=Stt3a PE=2 SV=1	STT3A	0.886057	13.425
Malectin OS=Mus musculus OX=10090 GN=Mlec PE=1 SV=2	MLEC	0.886057	13.136
Catenin alpha-1 OS=Mus musculus OX=10090 GN=Ctnna1 PE=1 SV=1	CTNNA1	0.886057	13.136
DnaJ homolog subfamily B member 11 OS=Mus musculus OX=10090 GN=Dnajb11 PE=1 SV=1	DNAJB11	0.886057	4.321
Dipeptidyl peptidase 4 OS=Mus musculus OX=10090 GN=Dpp4 PE=1 SV=3	DPP4	0.886057	12.773
Septin-7 OS=Mus musculus OX=10090 GN=Septin7 PE=1 SV=1	SEPTIN7	0.886057	-1.362
Tektin-5 OS=Mus musculus OX=10090 GN=Tekt5 PE=1 SV=1	TEKT5	0.853872	12.773
Prelamin-A/C OS=Mus musculus OX=10090 GN=Lmna PE=1 SV=2	LMNA	0.853872	1.585
Solute carrier family 25 (Mitochondrial thiamine pyrophosphate carrier), member 19 OS=Mus musculus OX=10090 GN=Slc25a19 PE=2 SV=1	SLC25A19	0.853872	-2.999
Glycylpeptide N-tetradecanoyltransferase 1 OS=Mus musculus OX=10090 GN=Nmt1 PE=1 SV=1	NMT1	0.853872	12.288
Heat shock-related 70 kDa protein 2 OS=Mus musculus OX=10090 GN=Hspa2 PE=1 SV=2	HSPA2	0.853872	0.982
Monofunctional C1-tetrahydrofolate synthase, mitochondrial OS=Mus musculus OX=10090 GN=Mthfd1l PE=1 SV=2	MTHFD1L	0.853872	2.502
Palmitoyl-protein thioesterase 1 OS=Mus musculus OX=10090 GN=Ppt1 PE=1 SV=2	PPT1	0.853872	0.823
Guanine nucleotide-binding protein G(I)/G(S)/G(T) subunit beta-1 OS=Mus musculus OX=10090 GN=Gnb1 PE=1 SV=3	GNB1	0.853872	12.773
Direct IAP-binding protein with low pI OS=Mus musculus OX=10090 GN=Diablo PE=2 SV=1	DIABLO	0.853872	12.773
RNA-splicing ligase RtcB homolog OS=Mus musculus OX=10090 GN=Rtcb PE=2 SV=1	RTCB	0.853872	12.773
Protein-L-isoaspartate O-methyltransferase OS=Mus musculus OX=10090 GN=Pcmt1 PE=1 SV=1	PCMT1	0.853872	-0.584
Maestro heat-like repeat-containing protein family member 2B OS=Mus musculus OX=10090 GN=Mroh2b PE=1 SV=2	MROH2B	0.853872	-1.256
Coiled-coil domain-containing protein 183 OS=Mus musculus OX=10090 GN=Ccdc183 PE=2 SV=1	CCDC183	0.853872	-1.067
Aspartate aminotransferase, mitochondrial OS=Mus musculus OX=10090 GN=Got2 PE=1 SV=1	GOT2	0.853872	2.107
Phosphoethanolamine/phosphocholine phosphatase OS=Mus musculus OX=10090 GN=Phospho1 PE=1 SV=1	PHOSPHO1	0.853872	-0.996
Ribose-5-phosphate isomerase OS=Mus musculus OX=10090 GN=Rpia PE=1 SV=2	RPIA	0.853872	-0.996
Bleomycin hydrolase OS=Mus musculus OX=10090 GN=Blmh PE=1 SV=1	BLMH	0.853872	-0.947
Lysophospholipase D GDPD1 OS=Mus musculus OX=10090 GN=Gdpd1 PE=1 SV=1	GDPD1	0.853872	1.17
Trifunctional enzyme subunit alpha, mitochondrial OS=Mus musculus OX=10090 GN=Hadha PE=1 SV=1	HADHA	0.853872	-0.858
Unconventional myosin-Ib OS=Mus musculus OX=10090 GN=Myo1b PE=1 SV=1	MYO1B	0.853872	2.644
Coiled-coil domain containing 27 OS=Mus musculus OX=10090 GN=Ccdc27 PE=2 SV=1	CCDC27	0.853872	-1.502
Regulator of microtubule dynamics protein 1 OS=Mus musculus OX=10090 GN=Rmdn1 PE=1 SV=2	RMDN1	0.853872	11.551
Peroxisomal membrane protein 11C OS=Mus musculus OX=10090 GN=Pex11g PE=1 SV=2	PEX11G	0.853872	11.551
Sperm surface protein Sp17 OS=Mus musculus OX=10090 GN=Spa17 PE=1 SV=1	SPA17	0.853872	-0.823
Small glutamine-rich tetratricopeptide repeat-containing protein alpha OS=Mus musculus OX=10090 GN=Sgta PE=1 SV=2	SGTA	0.853872	-0.999
Selenoprotein V OS=Mus musculus OX=10090 GN=Selenov PE=4 SV=3	SELENOV	0.853872	-11.551
Hexokinase-1 OS=Mus musculus OX=10090 GN=Hk1 PE=1 SV=3	HK1	0.853872	-0.64
EF-hand domain containing 1 OS=Mus musculus OX=10090 GN=Efhc1 PE=1 SV=1	EFHC1	0.853872	-1.295
Sialidase-1 OS=Mus musculus OX=10090 GN=Neu1 PE=1 SV=1	NEU1	0.853872	13.288
Actin-like protein 7A OS=Mus musculus OX=10090 GN=Actl7a PE=1 SV=1	ACTL7A	0.853872	-0.941
Calnexin OS=Mus musculus OX=10090 GN=Canx PE=1 SV=1	CANX	0.853872	2.71
Delta(3,5)-Delta(2,4)-dienoyl-CoA isomerase, mitochondrial OS=Mus musculus OX=10090 GN=Ech1 PE=1 SV=1	ECH1	0.853872	12.551
SEC23-interacting protein OS=Mus musculus OX=10090 GN=Sec23ip PE=1 SV=2	SEC23IP	0.853872	12.551
Testis-expressed protein 101 OS=Mus musculus OX=10090 GN=Tex101 PE=1 SV=1	TEX101	0.853872	-0.75
Gene model 136, (NCBI) OS=Mus musculus OX=10090 GN=Gm136 PE=2 SV=1	GM136	0.853872	-1.678
Adenylate kinase isoenzyme 1 OS=Mus musculus OX=10090 GN=Ak1 PE=1 SV=1	AK1	0.853872	-0.429
Proteasome subunit alpha type-2 OS=Mus musculus OX=10090 GN=Psma2 PE=1 SV=3	PSMA2	0.853872	-0.762
Cytochrome c1, heme protein, mitochondrial OS=Mus musculus OX=10090 GN=Cyc1 PE=1 SV=1	CYC1	0.853872	-0.573
NAD(P)-dependent steroid dehydrogenase-like protein OS=Mus musculus OX=10090 GN=Nsdhl PE=1 SV=1	NSDHL	0.853872	1.874
Galectin-3-binding protein OS=Mus musculus OX=10090 GN=Lgals3bp PE=1 SV=1	LGALS3BP	0.853872	1.248
Methionine--tRNA ligase, cytoplasmic OS=Mus musculus OX=10090 GN=Mars1 PE=1 SV=1	MARS1	0.853872	13.288
Testis-expressed protein 44 OS=Mus musculus OX=10090 GN=Tex44 PE=2 SV=2	TEX44	0.823909	-0.806
Eukaryotic translation initiation factor 3 subunit I OS=Mus musculus OX=10090 GN=Eif3i PE=2 SV=1	EIF3I	0.823909	13.136
Kynurenine--oxoglutarate transaminase 1 OS=Mus musculus OX=10090 GN=Kyat1 PE=1 SV=1	KYAT1	0.823909	-1.115
Beta-globin OS=Mus musculus OX=10090 GN=Hbb-bs PE=1 SV=1	HBB-BS	0.823909	0.558
Xaa-Pro aminopeptidase 3 OS=Mus musculus OX=10090 GN=Xpnpep3 PE=1 SV=1	XPNPEP3	0.823909	1.222
HGF activator OS=Mus musculus OX=10090 GN=Hgfac PE=2 SV=1	HGFAC	0.823909	12.551
Transketolase OS=Mus musculus OX=10090 GN=Tkt PE=1 SV=1	TKT	0.823909	11.551
Cysteine-rich protein 1 OS=Mus musculus OX=10090 GN=Crip1 PE=1 SV=1	CRIP1	0.823909	11.551
Transcription factor BTF3 OS=Mus musculus OX=10090 GN=Btf3l4 PE=1 SV=1	BTF3L4	0.823909	11.551
Unconventional myosin-Id OS=Mus musculus OX=10090 GN=Myo1d PE=1 SV=1	MYO1D	0.823909	11.551
Dynein light chain 2, cytoplasmic OS=Mus musculus OX=10090 GN=Dynll2 PE=1 SV=1	DYNLL2	0.823909	-0.507
Cytochrome b-c1 complex subunit 2, mitochondrial OS=Mus musculus OX=10090 GN=Uqcrc2 PE=1 SV=1	UQCRC2	0.823909	-0.307
Serine protease 46 OS=Mus musculus OX=10090 GN=Prss46 PE=1 SV=2	PRSS46	0.823909	-0.61
Translocation protein SEC62 OS=Mus musculus OX=10090 GN=Sec62 PE=1 SV=1	SEC62	0.823909	12.288
Splicing factor 3A subunit 1 OS=Mus musculus OX=10090 GN=Sf3a1 PE=1 SV=1	SF3A1	0.823909	12.288
Transmembrane emp24 domain-containing protein 3 OS=Mus musculus OX=10090 GN=Tmed3 PE=1 SV=1	TMED3	0.823909	12.288
Claudin (Fragment) OS=Mus musculus OX=10090 GN=Cldn3 PE=2 SV=1	CLDN3	0.823909	12.288
Protein RER1 OS=Mus musculus OX=10090 GN=Rer1 PE=1 SV=1	RER1	0.823909	12.288
Calcium and integrin-binding protein 1 OS=Mus musculus OX=10090 GN=Cib1 PE=1 SV=1	CIB1	0.823909	1.137
MYCBP protein (Fragment) OS=Mus musculus OX=10090 GN=Mycbp PE=2 SV=1	MYCBP	0.823909	-0.53
NADH dehydrogenase [ubiquinone] 1 subunit C2 OS=Mus musculus OX=10090 GN=Ndufc2 PE=1 SV=1	NDUFC2	0.823909	-0.436
Proteasome subunit alpha type OS=Mus musculus OX=10090 GN=Psma7 PE=2 SV=1	PSMA7	0.823909	-0.523
Rab GDP dissociation inhibitor OS=Mus musculus OX=10090 GN=Gdi2 PE=2 SV=1	GDI2	0.823909	1.137
ATP-dependent 6-phosphofructokinase OS=Mus musculus OX=10090 GN=Pfkp PE=1 SV=1	PFKP	0.823909	-0.744
Adhesion-regulating molecule 1B OS=Mus musculus OX=10090 GN=Adrm1b PE=3 SV=1	ADRM1B	0.823909	-1.078
Heat shock protein beta-9 OS=Mus musculus OX=10090 GN=Hspb9 PE=2 SV=1	HSPB9	0.823909	-1.485
Cilia- and flagella-associated protein 57 OS=Mus musculus OX=10090 GN=Cfap57 PE=1 SV=3	CFAP57	0.823909	-0.807
Tropomyosin 3, related sequence 7 OS=Mus musculus OX=10090 GN=Tpm3-rs7 PE=3 SV=1	TPM3-RS7	0.823909	1.584
Beta-hexosaminidase subunit beta OS=Mus musculus OX=10090 GN=Hexb PE=1 SV=2	HEXB	0.823909	12.966
Calcium-transporting ATPase OS=Mus musculus OX=10090 GN=Atp2b4 PE=1 SV=1	ATP2B4	0.823909	-0.741
Pyruvate kinase PKM OS=Mus musculus OX=10090 GN=Pkm PE=1 SV=4	PKM	0.823909	-0.372
Acyl carrier protein OS=Mus musculus OX=10090 GN=Ndufab1 PE=1 SV=1	NDUFAB1	0.823909	-0.847
DAZ-associated protein 1 OS=Mus musculus OX=10090 GN=Dazap1 PE=2 SV=1	DAZAP1	0.823909	13.425
RISC-loading complex subunit TARBP2 (Fragment) OS=Mus musculus OX=10090 GN=Tarbp2 PE=1 SV=1	TARBP2	0.823909	11.551
Bisphosphoglycerate mutase OS=Mus musculus OX=10090 GN=Bpgm PE=1 SV=2	BPGM	0.823909	-0.999
Low-density lipoprotein receptor-related protein 2 OS=Mus musculus OX=10090 GN=Lrp2 PE=1 SV=1	LRP2	0.79588	2.97
26S proteasome regulatory subunit 8 OS=Mus musculus OX=10090 GN=Psmc5 PE=1 SV=1	PSMC5	0.79588	-0.368
Adhesion G-protein-coupled receptor G2 OS=Mus musculus OX=10090 GN=Adgrg2 PE=1 SV=1	ADGRG2	0.79588	3.169
Dynein axonemal heavy chain 8 OS=Mus musculus OX=10090 GN=Dnah8 PE=1 SV=2	DNAH8	0.79588	-0.741
Enkurin domain-containing protein OS=Mus musculus OX=10090 GN=Enkur PE=2 SV=1	ENKUR	0.79588	-0.737
Neprilysin OS=Mus musculus OX=10090 GN=Mme PE=1 SV=3	MME	0.79588	1.273
Nicotinamide phosphoribosyltransferase OS=Mus musculus OX=10090 GN=Nampt PE=2 SV=1	NAMPT	0.79588	-1.807
Phosphoglucomutase 2 OS=Mus musculus OX=10090 GN=Pgm1 PE=2 SV=1	PGM1	0.79588	0.999
Cilia- and flagella-associated protein 53 OS=Mus musculus OX=10090 GN=Cfap53 PE=2 SV=3	CFAP53	0.79588	-1.078
Sperm mitochondrial-associated cysteine-rich protein OS=Mus musculus OX=10090 GN=Smcp PE=2 SV=4	SMCP	0.79588	1.322
Kelch-like 10 (Drosophila) OS=Mus musculus OX=10090 GN=Klhl10 PE=1 SV=1	KLHL10	0.79588	-0.999
RAB1A, member RAS oncogene family OS=Mus musculus OX=10090 GN=Rab1a PE=1 SV=1	RAB1A	0.79588	1.874
Y-box-binding protein 3 OS=Mus musculus OX=10090 GN=Ybx3 PE=1 SV=2	YBX3	0.79588	14.136
Monocarboxylate transporter 1 OS=Mus musculus OX=10090 GN=Slc16a1 PE=1 SV=1	SLC16A1	0.79588	1.999
NAD(P)H-hydrate epimerase OS=Mus musculus OX=10090 GN=Naxe PE=1 SV=1	NAXE	0.79588	-0.527
EF-hand calcium-binding domain-containing protein 5 OS=Mus musculus OX=10090 GN=Efcab5 PE=1 SV=2	EFCAB5	0.79588	-0.737
Synaptogyrin OS=Mus musculus OX=10090 GN=Syngr4 PE=1 SV=1	SYNGR4	0.79588	-0.777
IQ motif-containing with AAA domain OS=Mus musculus OX=10090 GN=Iqca PE=4 SV=1	IQCA	0.79588	-11.551
Cilia- and flagella-associated protein 70 OS=Mus musculus OX=10090 GN=Cfap70 PE=1 SV=2	CFAP70	0.79588	-0.999
NADH dehydrogenase [ubiquinone] iron-sulfur protein 2, mitochondrial OS=Mus musculus OX=10090 GN=Ndufs2 PE=1 SV=1	NDUFS2	0.79588	-0.4
Glutamine amidotransferase-like class 1 domain-containing protein 3, mitochondrial OS=Mus musculus OX=10090 GN=Gatd3 PE=1 SV=1	GATD3	0.79588	-0.999
Ribosomal protein 10 OS=Mus musculus OX=10090 GN=RP23-436K3.4-001 PE=3 SV=1	RP23-436K3	0.79588	12.551
Cytosolic 5'-nucleotidase 1B OS=Mus musculus OX=10090 GN=Nt5c1b PE=4 SV=1	NT5C1B	0.79588	-0.765
Small membrane A-kinase anchor protein OS=Mus musculus OX=10090 PE=1 SV=1		0.79588	-1.137
NADH dehydrogenase [ubiquinone] 1 alpha subcomplex subunit 6 OS=Mus musculus OX=10090 GN=Ndufa6 PE=1 SV=1	NDUFA6	0.79588	-0.736
Cilia- and flagella-associated protein 251 OS=Mus musculus OX=10090 GN=Cfap251 PE=1 SV=1	CFAP251	0.79588	-0.847
t-SNARE coiled-coil homology domain-containing protein OS=Mus musculus OX=10090 GN=Stx12 PE=2 SV=1	STX12	0.769551	-0.497
Rho GDP-dissociation inhibitor 1 OS=Mus musculus OX=10090 GN=Arhgdia PE=1 SV=3	ARHGDIA	0.769551	1.137
Prohibitin OS=Mus musculus OX=10090 GN=1700071K01Rik PE=2 SV=1	1700071K01RIK	0.769551	-0.357
Plastin-3 (Fragment) OS=Mus musculus OX=10090 GN=Pls3 PE=1 SV=1	PLS3	0.769551	2.459
2-oxoglutarate dehydrogenase complex component E1 OS=Mus musculus OX=10090 GN=Ogdh PE=1 SV=3	OGDH	0.769551	-0.664
Pyruvate dehydrogenase protein X component, mitochondrial OS=Mus musculus OX=10090 GN=Pdhx PE=1 SV=1	PDHX	0.769551	-0.452
Phosphoglycerate kinase 2 OS=Mus musculus OX=10090 GN=Pgk2 PE=1 SV=4	PGK2	0.769551	-0.531
[Tau protein] kinase OS=Mus musculus OX=10090 GN=Gsk3a PE=1 SV=1	GSK3A	0.769551	-0.847
Radial spokehead-like 1 OS=Mus musculus OX=10090 GN=Rsph6a PE=1 SV=1	RSPH6A	0.769551	-0.893
ATP synthase subunit f, mitochondrial OS=Mus musculus OX=10090 GN=Atp5j2 PE=1 SV=1	ATP5J2	0.769551	-0.415
FERM domain-containing protein (Fragment) OS=Mus musculus OX=10090 GN=Rdx PE=2 SV=1	RDX	0.769551	14.358
Ly6/PLAUR domain-containing 10 OS=Mus musculus OX=10090 GN=Lypd10 PE=1 SV=1	LYPD10	0.769551	-0.873
Cytochrome b-c1 complex subunit 7 OS=Mus musculus OX=10090 GN=Uqcrb PE=1 SV=3	UQCRB	0.769551	-0.278
Thioredoxin reductase 3 OS=Mus musculus OX=10090 GN=Txnrd3 PE=1 SV=3	TXNRD3	0.769551	13.136
Annexin A5 OS=Mus musculus OX=10090 GN=Anxa5 PE=1 SV=1	ANXA5	0.769551	13.136
Chloride intracellular channel protein 3 OS=Mus musculus OX=10090 GN=Clic3 PE=1 SV=1	CLIC3	0.769551	12.551
Stromal interaction molecule 1 OS=Mus musculus OX=10090 GN=Stim1 PE=1 SV=1	STIM1	0.769551	12.551
Solute carrier family 35 member F2 OS=Mus musculus OX=10090 GN=Slc35f2 PE=1 SV=2	SLC35F2	0.769551	11.551
Glutaredoxin-3 OS=Mus musculus OX=10090 GN=Glrx3 PE=1 SV=1	GLRX3	0.769551	11.551
Histidine--tRNA ligase, cytoplasmic OS=Mus musculus OX=10090 GN=Hars PE=2 SV=1	HARS	0.769551	11.551
High mobility group protein B1 OS=Mus musculus OX=10090 GN=Hmgb1 PE=1 SV=1	HMGB1	0.769551	11.551
SWI/SNF-related matrix-associated actin-dependent regulator of chromatin subfamily A member 5 OS=Mus musculus OX=10090 GN=Smarca5 PE=1 SV=1	SMARCA5	0.769551	11.551
Sperm associated antigen 11 OS=Mus musculus OX=10090 GN=Spag11 PE=2 SV=1	SPAG11	0.769551	11.551
Protein Flattop (Fragment) OS=Mus musculus OX=10090 GN=Cfap126 PE=1 SV=1	CFAP126	0.769551	-0.999
A-kinase anchor protein 3 OS=Mus musculus OX=10090 GN=Akap3 PE=1 SV=2	AKAP3	0.769551	1.474
Reticulocalbin-1 OS=Mus musculus OX=10090 GN=Rcn1 PE=1 SV=1	RCN1	0.769551	2.999
Radial spoke head protein 3 homolog A OS=Mus musculus OX=10090 GN=Rsph3a PE=2 SV=1	RSPH3A	0.769551	-0.716
Heterogeneous nuclear ribonucleoproteins A2/B1 OS=Mus musculus OX=10090 GN=Hnrnpa2b1 PE=2 SV=1	HNRNPA2B1	0.769551	3.248
Androglobin OS=Mus musculus OX=10090 GN=Adgb PE=1 SV=1	ADGB	0.769551	-2.584
Tubulin beta-4B chain OS=Mus musculus OX=10090 GN=Tubb4b PE=1 SV=1	TUBB4B	0.769551	-0.321
COP9 signalosome complex subunit 1 OS=Mus musculus OX=10090 GN=Gps1 PE=1 SV=1	GPS1	0.769551	2.999
HATPase_c domain-containing protein OS=Mus musculus OX=10090 GN=Trap1 PE=2 SV=1	TRAP1	0.744727	-1.222
Coiled-coil domain-containing protein 38 OS=Mus musculus OX=10090 GN=Ccdc38 PE=2 SV=1	CCDC38	0.744727	-0.677
Serine/threonine/tyrosine-interacting-like 1 OS=Mus musculus OX=10090 GN=Styxl1 PE=2 SV=1	STYXL1	0.744727	-1.584
cAMP-dependent protein kinase type II-alpha regulatory subunit OS=Mus musculus OX=10090 GN=Prkar2a PE=1 SV=1	PRKAR2A	0.744727	-0.719
Spermatogenesis-associated protein 4 OS=Mus musculus OX=10090 GN=Spata4 PE=1 SV=1	SPATA4	0.744727	-1.999
Ankyrin repeat and EF-hand domain-containing protein 1 OS=Mus musculus OX=10090 GN=Ankef1 PE=2 SV=1	ANKEF1	0.744727	-1.087
Costars family protein ABRACL (Fragment) OS=Mus musculus OX=10090 GN=Abracl PE=1 SV=1	ABRACL	0.744727	2.999
Cyclic nucleotide-receptor involved in sperm function OS=Mus musculus OX=10090 GN=Cnbd2 PE=2 SV=1	CNBD2	0.744727	-11.551
Heterogeneous nuclear ribonucleoprotein D0 OS=Mus musculus OX=10090 GN=Hnrnpd PE=1 SV=2	HNRNPD	0.744727	13.136
Heterogeneous nuclear ribonucleoprotein U OS=Mus musculus OX=10090 GN=Hnrnpu PE=2 SV=1	HNRNPU	0.744727	14.358
Sideroflexin-3 OS=Mus musculus OX=10090 GN=Sfxn3 PE=1 SV=1	SFXN3	0.744727	12.551
Dynein light chain Tctex-type protein 2B OS=Mus musculus OX=10090 GN=Dynlt2b PE=1 SV=1	DYNLT2B	0.744727	11.551
CAAX prenyl protease OS=Mus musculus OX=10090 GN=Zmpste24 PE=1 SV=1	ZMPSTE24	0.744727	11.551
Glutathione S-transferase LANCL1 OS=Mus musculus OX=10090 GN=Lancl1 PE=1 SV=1	LANCL1	0.744727	11.551
Very-long-chain (3R)-3-hydroxyacyl-CoA dehydratase 2 OS=Mus musculus OX=10090 GN=Hacd2 PE=1 SV=1	HACD2	0.744727	11.551
High affinity cAMP-specific and IBMX-insensitive 3',5'-cyclic phosphodiesterase 8A OS=Mus musculus OX=10090 GN=Pde8a PE=1 SV=1	PDE8A	0.744727	-0.998
Eukaryotic translation initiation factor 5B OS=Mus musculus OX=10090 GN=Eif5b PE=1 SV=2	EIF5B	0.744727	12.966
Insulin-like peptide INSL6 OS=Mus musculus OX=10090 GN=Insl6 PE=2 SV=1	INSL6	0.744727	-0.847
Sperm acrosome-associated protein 9 OS=Mus musculus OX=10090 GN=Spaca9 PE=1 SV=1	SPACA9	0.744727	-0.825
Radial spoke head protein 9 homolog OS=Mus musculus OX=10090 GN=Rsph9 PE=1 SV=1	RSPH9	0.744727	-0.228
Titin OS=Mus musculus OX=10090 GN=Ttn PE=1 SV=1	TTN	0.744727	-1.321
Ribonuclease T2-A OS=Mus musculus OX=10090 GN=Rnaset2a PE=1 SV=1	RNASET2A	0.744727	2.392
Citrate synthase OS=Mus musculus OX=10090 GN=Csl PE=1 SV=1	CSL	0.744727	-0.428
Lymphocyte antigen 6E (Fragment) OS=Mus musculus OX=10090 GN=Ly6e PE=1 SV=1	LY6E	0.744727	2.03
Polyadenylate-binding protein 1 OS=Mus musculus OX=10090 GN=Pabpc1 PE=1 SV=2	PABPC1	0.744727	14.425
Destrin OS=Mus musculus OX=10090 GN=Dstn PE=1 SV=1	DSTN	0.744727	2.584
Polypyrimidine tract-binding protein 1 OS=Mus musculus OX=10090 GN=Ptbp1 PE=1 SV=3	PTBP1	0.744727	2.584
Protein FAM24A OS=Mus musculus OX=10090 GN=Fam24a PE=3 SV=1	FAM24A	0.744727	11.966
Cytochrome P450 4A12A OS=Mus musculus OX=10090 GN=Cyp4a12a PE=1 SV=2	CYP4A12A	0.744727	11.966
Glutathione S-transferase kappa 1 OS=Mus musculus OX=10090 GN=Gstk1 PE=1 SV=3	GSTK1	0.744727	11.966
Protein ABHD11 OS=Mus musculus OX=10090 GN=Abhd11 PE=1 SV=1	ABHD11	0.744727	-0.996
Renalase OS=Mus musculus OX=10090 GN=Rnls PE=1 SV=2	RNLS	0.744727	-1.09
Heat shock cognate 71 kDa protein OS=Mus musculus OX=10090 GN=Hspa8 PE=1 SV=1	HSPA8	0.744727	1.354
Serum amyloid P-component OS=Mus musculus OX=10090 GN=Apcs PE=1 SV=2	APCS	0.721246	13.773
Spermidine/spermine N1-acetyl transferase-like 1 OS=Mus musculus OX=10090 GN=Satl1 PE=2 SV=1	SATL1	0.721246	-1.28
Leucine-rich HEV glycoprotein OS=Mus musculus OX=10090 GN=Lrg1 PE=1 SV=1	LRG1	0.721246	2.806
Fructose-bisphosphate aldolase OS=Mus musculus OX=10090 GN=Aldoa PE=1 SV=1	ALDOA	0.721246	-0.582
Ubiquitin carboxyl-terminal hydrolase isozyme L1 OS=Mus musculus OX=10090 GN=Uchl1 PE=1 SV=1	UCHL1	0.721246	-0.322
Gm2a protein OS=Mus musculus OX=10090 GN=Gm2a PE=1 SV=1	GM2A	0.721246	-0.736
Histone H2AX OS=Mus musculus OX=10090 GN=H2ax PE=1 SV=2	H2AX	0.721246	3.169
Golgi-associated RAB2 interactor family member 4 OS=Mus musculus OX=10090 GN=Garin4 PE=1 SV=1	GARIN4	0.721246	-1.53
Thimet oligopeptidase OS=Mus musculus OX=10090 GN=Thop1 PE=1 SV=1	THOP1	0.721246	0.53
Cilia- and flagella-associated protein 52 OS=Mus musculus OX=10090 GN=Cfap52 PE=2 SV=1	CFAP52	0.721246	-0.862
26S proteasome non-ATPase regulatory subunit 6 OS=Mus musculus OX=10090 GN=Psmd6 PE=1 SV=1	PSMD6	0.721246	0.332
Alpha-mannosidase OS=Mus musculus OX=10090 GN=Man2c1 PE=2 SV=1	MAN2C1	0.721246	-0.708
Methionine aminopeptidase 2 OS=Mus musculus OX=10090 GN=Metap2 PE=1 SV=1	METAP2	0.721246	11.966
Coatomer subunit gamma-1 OS=Mus musculus OX=10090 GN=Copg1 PE=1 SV=1	COPG1	0.721246	11.966
NEDD8-conjugating enzyme Ubc12 (Fragment) OS=Mus musculus OX=10090 GN=Ube2m PE=1 SV=1	UBE2M	0.721246	1.807
PGAP2-interacting protein OS=Mus musculus OX=10090 GN=Cwh43 PE=1 SV=1	CWH43	0.721246	14.358
Lamin-B1 OS=Mus musculus OX=10090 GN=Lmnb1 PE=1 SV=3	LMNB1	0.721246	13.773
Beta-galactosidase OS=Mus musculus OX=10090 GN=Glb1l2 PE=1 SV=1	GLB1L2	0.721246	3.222
Complement component 1 Q subcomponent-binding protein, mitochondrial OS=Mus musculus OX=10090 GN=C1qbp PE=1 SV=1	C1QBP	0.721246	-0.678
Prohibitin-2 OS=Mus musculus OX=10090 GN=Phb2 PE=1 SV=1	PHB2	0.721246	0.332
Dolichyl-diphosphooligosaccharide--protein glycosyltransferase 48 kDa subunit OS=Mus musculus OX=10090 GN=Ddost PE=1 SV=2	DDOST	0.721246	3.392
DnaJ homolog subfamily C member 11 OS=Mus musculus OX=10090 GN=Dnajc11 PE=1 SV=2	DNAJC11	0.721246	-0.607
Y-linked serine-like protease (Fragment) OS=Mus musculus OX=10090 GN=Prssly PE=4 SV=1	PRSSLY	0.721246	-0.998
Nuclear autoantigenic sperm protein OS=Mus musculus OX=10090 GN=Nasp PE=1 SV=1	NASP	0.721246	14.824
Dynein axonemal intermediate chain 4 OS=Mus musculus OX=10090 GN=Dnai4 PE=1 SV=1	DNAI4	0.721246	-0.862
NADH dehydrogenase [ubiquinone] 1 beta subcomplex subunit 10 OS=Mus musculus OX=10090 GN=Ndufb10 PE=1 SV=3	NDUFB10	0.721246	-0.429
3-oxoacyl-[acyl-carrier-protein] reductase OS=Mus musculus OX=10090 GN=Cbr4 PE=1 SV=2	CBR4	0.721246	-0.788
Glucose-6-phosphate 1-dehydrogenase OS=Mus musculus OX=10090 GN=G6pd2 PE=1 SV=1	G6PD2	0.69897	-1.099
26S proteasome non-ATPase regulatory subunit 3 OS=Mus musculus OX=10090 GN=Psmd3 PE=1 SV=3	PSMD3	0.69897	-0.173
Tyrosine 3-monooxygenase/tryptophan 5-monooxygenase activation protein, beta polypeptide OS=Mus musculus OX=10090 GN=Ywhab PE=2 SV=1	YWHAB	0.69897	0.202
Pyridoxal-dependent decarboxylase domain-containing protein 1 OS=Mus musculus OX=10090 GN=Pdxdc1 PE=1 SV=1	PDXDC1	0.69897	-1.322
Cysteine-rich secretory protein 2 OS=Mus musculus OX=10090 GN=Crisp2 PE=1 SV=1	CRISP2	0.69897	0.862
Cytochrome b-c1 complex subunit Rieske, mitochondrial OS=Mus musculus OX=10090 GN=Uqcrfs1 PE=1 SV=1	UQCRFS1	0.69897	-0.493
Lactotransferrin OS=Mus musculus OX=10090 GN=Ltf PE=2 SV=1	LTF	0.69897	1.609
Ribosomal protein L36A, pseudogene 1 OS=Mus musculus OX=10090 GN=Rpl36a-ps1 PE=3 SV=1	RPL36A-PS1	0.69897	11.966
Zinc finger, MYND domain-containing 12 OS=Mus musculus OX=10090 GN=Zmynd12 PE=2 SV=1	ZMYND12	0.69897	-0.836
Ezrin OS=Mus musculus OX=10090 GN=Ezr PE=1 SV=3	EZR	0.69897	1.402
ATP synthase subunit g, mitochondrial OS=Mus musculus OX=10090 GN=Atp5mg PE=1 SV=1	ATP5MG	0.69897	-0.688
Lymphocyte antigen 6K OS=Mus musculus OX=10090 GN=Ly6k PE=1 SV=1	LY6K	0.69897	-0.777
Epididymal-specific lipocalin-5 OS=Mus musculus OX=10090 GN=Lcn5 PE=1 SV=1	LCN5	0.69897	0.542
Fumarylacetoacetate hydrolase domain-containing 2A OS=Mus musculus OX=10090 GN=Fahd2a PE=1 SV=1	FAHD2A	0.69897	-0.703
Adenylyl cyclase-associated protein OS=Mus musculus OX=10090 GN=Cap1 PE=2 SV=1	CAP1	0.69897	13.873
F-actin-capping protein subunit alpha OS=Mus musculus OX=10090 GN=Capza1 PE=2 SV=1	CAPZA1	0.69897	12.773
GOLD domain-containing protein OS=Mus musculus OX=10090 GN=Tmed9 PE=2 SV=1	TMED9	0.69897	12.773
Pyrroline-5-carboxylate reductase OS=Mus musculus OX=10090 GN=Pycr2 PE=2 SV=1	PYCR2	0.69897	12.773
Histone H1.4 OS=Mus musculus OX=10090 GN=H1-4 PE=1 SV=2	H1-4	0.69897	12.773
Prenylcys_lyase domain-containing protein OS=Mus musculus OX=10090 GN=Pcyox1 PE=2 SV=1	PCYOX1	0.69897	12.773
Cytochrome b5 OS=Mus musculus OX=10090 GN=Cyb5a PE=1 SV=1	CYB5A	0.69897	12.773
ATP synthase protein 8 OS=Mus musculus musculus OX=39442 GN=ATP8 PE=3 SV=1	ATP8	0.69897	12.773
NADH dehydrogenase [ubiquinone] 1 beta subcomplex subunit 6 OS=Mus musculus OX=10090 GN=Ndufb6 PE=1 SV=1	NDUFB6	0.69897	-0.807
Sulfhydryl oxidase 1 OS=Mus musculus OX=10090 GN=Qsox1 PE=1 SV=1	QSOX1	0.677781	1.656
Gamma-aminobutyraldehyde dehydrogenase OS=Mus musculus OX=10090 GN=Aldh9a1 PE=2 SV=1	ALDH9A1	0.677781	-0.585
Testis-specific serine/threonine-protein kinase 4 OS=Mus musculus OX=10090 GN=Tssk4 PE=1 SV=1	TSSK4	0.677781	-1.137
Nucleolin OS=Mus musculus OX=10090 GN=Ncl PE=1 SV=2	NCL	0.677781	12.966
Exportin-1 OS=Mus musculus OX=10090 GN=Xpo1 PE=1 SV=1	XPO1	0.677781	0.651
Equatorin OS=Mus musculus OX=10090 GN=Eqtn PE=2 SV=1	EQTN	0.677781	-0.695
Nucleosome assembly protein 1-like 4 OS=Mus musculus OX=10090 GN=Nap1l4 PE=1 SV=1	NAP1L4	0.677781	13.666
Leukotriene A-4 hydrolase OS=Mus musculus OX=10090 GN=Lta4h PE=1 SV=4	LTA4H	0.677781	0.341
Inositol polyphosphate 1-phosphatase OS=Mus musculus OX=10090 GN=Inpp1 PE=1 SV=2	INPP1	0.677781	-0.917
40S ribosomal protein S28 (Fragment) OS=Mus musculus OX=10090 GN=Rps28 PE=1 SV=1	RPS28	0.677781	0.7
Alpha-actinin-4 OS=Mus musculus OX=10090 GN=Actn4 PE=1 SV=1	ACTN4	0.677781	2.222
Histone H4 OS=Mus musculus OX=10090 GN=Hist2h4 PE=1 SV=1	HIST2H4	0.677781	1.208
Nuclear pore membrane glycoprotein 210-like OS=Mus musculus OX=10090 GN=Nup210l PE=1 SV=1	NUP210L	0.677781	-0.665
Axonemal dynein light intermediate polypeptide 1 OS=Mus musculus OX=10090 GN=Dnali1 PE=1 SV=1	DNALI1	0.677781	-0.667
Aspartylglucosaminidase OS=Mus musculus OX=10090 GN=Aga PE=1 SV=1	AGA	0.677781	2.584
Importin subunit beta-1 OS=Mus musculus OX=10090 GN=Kpnb1 PE=1 SV=2	KPNB1	0.677781	2.584
Leucine--tRNA ligase OS=Mus musculus OX=10090 GN=Lars PE=2 SV=1	LARS	0.677781	13.873
40S ribosomal protein S15 OS=Mus musculus OX=10090 GN=Rps15 PE=1 SV=1	RPS15	0.677781	11.966
Aldo-keto reductase family 1, member C19 OS=Mus musculus OX=10090 GN=Akr1c19 PE=1 SV=1	AKR1C19	0.677781	11.966
60S ribosomal protein L38 OS=Mus musculus OX=10090 GN=Rpl38 PE=1 SV=1	RPL38	0.677781	11.966
Membrane-associated progesterone receptor component 2 OS=Mus musculus OX=10090 GN=Pgrmc2 PE=1 SV=2	PGRMC2	0.677781	13.551
T-complex protein 1 subunit gamma OS=Mus musculus OX=10090 GN=Cct3 PE=1 SV=1	CCT3	0.677781	-0.274
Tripeptidyl-peptidase 2 OS=Mus musculus OX=10090 GN=Tpp2 PE=2 SV=1	TPP2	0.677781	0.267
RIKEN cDNA 4933402N03 gene OS=Mus musculus OX=10090 GN=4933402N03Rik PE=2 SV=1	4933402N03RIK	0.677781	-2.584
Tryptophan--tRNA ligase, cytoplasmic OS=Mus musculus OX=10090 GN=Wars1 PE=1 SV=2	WARS1	0.677781	3.169
Very long-chain specific acyl-CoA dehydrogenase, mitochondrial OS=Mus musculus OX=10090 GN=Acadvl PE=1 SV=3	ACADVL	0.677781	-0.71
Pyruvate dehydrogenase E1 component subunit beta, mitochondrial OS=Mus musculus OX=10090 GN=Pdhb PE=1 SV=1	PDHB	0.657577	-0.482
Heterogeneous nuclear ribonucleoprotein M OS=Mus musculus OX=10090 GN=Hnrnpm PE=2 SV=1	HNRNPM	0.657577	13.966
Serine/threonine-protein phosphatase OS=Mus musculus OX=10090 GN=Ppp3cc PE=1 SV=1	PPP3CC	0.657577	-0.659
Fibrous sheath-interacting protein 2-like OS=Mus musculus OX=10090 GN=Fsip2l PE=4 SV=1	FSIP2L	0.657577	-12.288
Prostaglandin G/H synthase 1 OS=Mus musculus OX=10090 GN=Ptgs1 PE=1 SV=1	PTGS1	0.657577	2.115
cDNA sequence AK157302 OS=Mus musculus OX=10090 GN=AK157302 PE=3 SV=1	AK157302	0.657577	-0.998
Dynein regulatory complex subunit 3 OS=Mus musculus OX=10090 GN=Drc3 PE=1 SV=1	DRC3	0.657577	-1.678
Actin, cytoplasmic 2 OS=Mus musculus OX=10090 GN=Actg1 PE=1 SV=1	ACTG1	0.657577	0.635
Cofilin-2 OS=Mus musculus OX=10090 GN=Cfl2 PE=1 SV=1	CFL2	0.657577	12.966
Di-N-acetylchitobiase OS=Mus musculus OX=10090 GN=Ctbs PE=2 SV=1	CTBS	0.657577	12.966
Vitamin K-dependent protein S OS=Mus musculus OX=10090 GN=Pros1 PE=2 SV=1	PROS1	0.657577	12.966
Sialate O-acetylesterase OS=Mus musculus OX=10090 GN=Siae PE=1 SV=3	SIAE	0.657577	11.966
Myosin regulatory light chain 12B OS=Mus musculus OX=10090 GN=Myl12b PE=1 SV=2	MYL12B	0.657577	11.966
Procollagen-lysine 5-dioxygenase OS=Mus musculus OX=10090 PE=2 SV=1		0.657577	11.966
Ectonucleoside triphosphate diphosphohydrolase 6 OS=Mus musculus OX=10090 GN=Entpd6 PE=1 SV=1	ENTPD6	0.657577	11.966
Mannose-6-phosphate isomerase OS=Mus musculus OX=10090 GN=Mpi PE=1 SV=1	MPI	0.657577	-0.488
Nuclear transport factor 2 OS=Mus musculus OX=10090 GN=Nutf2 PE=1 SV=1	NUTF2	0.657577	-0.998
Golgi-associated RAB2 interactor family member 5B OS=Mus musculus OX=10090 GN=Garin5b PE=4 SV=2	GARIN5B	0.657577	-1.415
Heat shock protein HSP 90-alpha OS=Mus musculus OX=10090 GN=Hsp90aa1 PE=1 SV=4	HSP90AA1	0.657577	1.753
26S proteasome non-ATPase regulatory subunit 8 OS=Mus musculus OX=10090 GN=Psmd8 PE=2 SV=1	PSMD8	0.657577	-1.322
Y box protein 2 OS=Mus musculus OX=10090 GN=Ybx2 PE=1 SV=1	YBX2	0.657577	2.644
5-oxoprolinase OS=Mus musculus OX=10090 GN=Oplah PE=1 SV=1	OPLAH	0.657577	-1.202
Stress-70 protein, mitochondrial OS=Mus musculus OX=10090 GN=Hspa9 PE=1 SV=3	HSPA9	0.657577	-0.518
Glyoxalase domain-containing protein 4 OS=Mus musculus OX=10090 GN=Glod4 PE=1 SV=1	GLOD4	0.657577	-0.289
Tubulin alpha-1A chain OS=Mus musculus OX=10090 GN=Tuba1a PE=1 SV=1	TUBA1A	0.657577	-0.358
Phosphatidylglycerophosphatase and protein-tyrosine phosphatase 1 OS=Mus musculus OX=10090 GN=Ptpmt1 PE=1 SV=1	PTPMT1	0.657577	-0.777
Outer dense fiber protein 2 OS=Mus musculus OX=10090 GN=Odf2 PE=1 SV=1	ODF2	0.657577	-0.676
Palmitoyl-protein hydrolase (Fragment) OS=Mus musculus OX=10090 GN=Lypla1 PE=1 SV=1	LYPLA1	0.657577	-0.677
Dynein light chain roadblock-type 2 OS=Mus musculus OX=10090 GN=Dynlrb2 PE=1 SV=1	DYNLRB2	0.657577	-0.556
Peroxiredoxin-1 OS=Mus musculus OX=10090 GN=Prdx1 PE=1 SV=1	PRDX1	0.657577	3.087
Dipeptidase 3 OS=Mus musculus OX=10090 GN=Dpep3 PE=1 SV=1	DPEP3	0.638272	-0.67
Nucleobindin-1 OS=Mus musculus OX=10090 GN=Nucb1 PE=1 SV=2	NUCB1	0.638272	2.663
Ras-related protein Rab-18 OS=Mus musculus OX=10090 GN=Rab18 PE=1 SV=1	RAB18	0.638272	13.666
Histone H1.2 OS=Mus musculus OX=10090 GN=H1-2 PE=1 SV=2	H1-2	0.638272	14.053
Nuclear mitotic apparatus protein 1 OS=Mus musculus OX=10090 GN=Numa1 PE=1 SV=1	NUMA1	0.638272	11.966
Vesicle-trafficking protein SEC22b OS=Mus musculus OX=10090 GN=Sec22b PE=1 SV=1	SEC22B	0.638272	12.966
Predicted gene, EG433178 OS=Mus musculus OX=10090 GN=Spink14 PE=2 SV=1	SPINK14	0.638272	11.966
CCHC-type zinc finger nucleic acid-binding protein OS=Mus musculus OX=10090 GN=Cnbp PE=1 SV=1	CNBP	0.638272	11.966
Transmembrane emp24 domain-containing protein 4 OS=Mus musculus OX=10090 GN=Tmed4 PE=1 SV=1	TMED4	0.638272	11.966
Plasminogen activator inhibitor 1 RNA-binding protein OS=Mus musculus OX=10090 GN=Serbp1 PE=1 SV=1	SERBP1	0.638272	11.966
3-beta-hydroxysteroid-Delta(8),Delta(7)-isomerase OS=Mus musculus OX=10090 GN=Ebp PE=1 SV=3	EBP	0.638272	11.966
Very-long-chain enoyl-CoA reductase OS=Mus musculus OX=10090 GN=Tecr PE=1 SV=1	TECR	0.638272	11.966
TRASH domain-containing protein OS=Mus musculus OX=10090 GN=Rpl24 PE=2 SV=1	RPL24	0.638272	11.966
Eukaryotic translation initiation factor 3 subunit F OS=Mus musculus OX=10090 GN=Eif3f PE=2 SV=1	EIF3F	0.638272	11.966
General vesicular transport factor p115 OS=Mus musculus OX=10090 GN=Uso1 PE=1 SV=2	USO1	0.638272	11.966
PHD finger-like domain-containing protein 5A OS=Mus musculus OX=10090 GN=Phf5a PE=1 SV=1	PHF5A	0.638272	11.966
ER membrane protein complex subunit 1 OS=Mus musculus OX=10090 GN=Emc1 PE=2 SV=1	EMC1	0.638272	11.966
Isocitrate dehydrogenase [NAD] subunit, mitochondrial OS=Mus musculus OX=10090 GN=Idh3b PE=1 SV=1	IDH3B	0.638272	-0.657
UPAR/Ly6 domain-containing protein OS=Mus musculus OX=10090 PE=2 SV=1		0.638272	2.502
Calumenin OS=Mus musculus OX=10090 GN=Calu PE=1 SV=1	CALU	0.638272	13.136
G kinase-anchoring protein 1 OS=Mus musculus OX=10090 GN=Gkap1 PE=1 SV=1	GKAP1	0.638272	13.136
Angiotensin-converting enzyme OS=Mus musculus OX=10090 GN=Ace PE=1 SV=3	ACE	0.638272	0.496
Regulator of G-protein signaling 22 OS=Mus musculus OX=10090 GN=Rgs22 PE=1 SV=1	RGS22	0.638272	-0.947
60S ribosomal protein L17 (Fragment) OS=Mus musculus OX=10090 GN=Rpl17 PE=2 SV=1	RPL17	0.638272	2.169
Ferritin heavy chain OS=Mus musculus OX=10090 GN=Fth1 PE=1 SV=2	FTH1	0.638272	-0.497
Heterogeneous nuclear ribonucleoprotein K OS=Mus musculus OX=10090 GN=Hnrnpk PE=1 SV=1	HNRNPK	0.638272	14.666
Choline transporter-like protein OS=Mus musculus OX=10090 GN=Slc44a4 PE=2 SV=1	SLC44A4	0.638272	2.321
Phosphoglycerate mutase 2 OS=Mus musculus OX=10090 GN=Pgam2 PE=1 SV=3	PGAM2	0.638272	-0.466
NADH dehydrogenase [ubiquinone] 1 beta subcomplex subunit 11, mitochondrial OS=Mus musculus OX=10090 GN=Ndufb11b PE=1 SV=1	NDUFB11B	0.638272	-0.998
Predicted gene 11634 OS=Mus musculus OX=10090 GN=Gm11634 PE=4 SV=1	GM11634	0.638272	-0.6
Hemopexin OS=Mus musculus OX=10090 GN=Hpx PE=1 SV=2	HPX	0.638272	1.893
PARK2 co-regulated OS=Mus musculus OX=10090 GN=Pacrg PE=2 SV=1	PACRG	0.638272	-0.737
Sodium/potassium-transporting ATPase subunit alpha-4 OS=Mus musculus OX=10090 GN=Atp1a4 PE=1 SV=3	ATP1A4	0.638272	-0.606
Heat shock protein HSP 90-beta OS=Mus musculus OX=10090 GN=Hsp90ab1 PE=1 SV=3	HSP90AB1	0.638272	4.93
Zinc-alpha-2-glycoprotein OS=Mus musculus OX=10090 GN=Azgp1 PE=1 SV=2	AZGP1	0.638272	15.01
Spermatogenesis-associated protein 19 OS=Mus musculus OX=10090 GN=Spata19 PE=4 SV=1	SPATA19	0.638272	0.996
Disintegrin and metalloproteinase domain-containing protein 7 OS=Mus musculus OX=10090 GN=Adam7 PE=2 SV=2	ADAM7	0.619789	4.699
Single-stranded DNA-binding protein OS=Mus musculus OX=10090 GN=Ssbp1 PE=1 SV=1	SSBP1	0.619789	1.222
Deaminated glutathione amidase OS=Mus musculus OX=10090 GN=Nit1 PE=1 SV=2	NIT1	0.619789	-0.847
Protein transport protein SEC23 OS=Mus musculus OX=10090 GN=Sec23a PE=1 SV=1	SEC23A	0.619789	13.136
Leucine zipper transcription factor-like protein 1 OS=Mus musculus OX=10090 GN=Lztfl1 PE=1 SV=1	LZTFL1	0.619789	13.873
2'-deoxynucleoside 5'-phosphate N-hydrolase 1 OS=Mus musculus OX=10090 GN=Dnph1 PE=1 SV=2	DNPH1	0.619789	0.998
NSFL1 cofactor p47 (Fragment) OS=Mus musculus OX=10090 GN=Nsfl1c PE=2 SV=1	NSFL1C	0.619789	-0.61
Metaxin-2 OS=Mus musculus OX=10090 GN=Mtx2 PE=1 SV=1	MTX2	0.619789	-0.652
Fructose-bisphosphate aldolase OS=Mus musculus OX=10090 GN=Aldoart2 PE=1 SV=1	ALDOART2	0.619789	-0.576
Psap protein OS=Mus musculus OX=10090 GN=Psap PE=2 SV=1	PSAP	0.619789	1.999
Cytosolic non-specific dipeptidase OS=Mus musculus OX=10090 GN=Cndp2 PE=1 SV=1	CNDP2	0.619789	1.999
Cell division control protein 42 homolog OS=Mus musculus OX=10090 GN=Cdc42 PE=1 SV=2	CDC42	0.619789	1.999
Alpha-aminoadipic semialdehyde dehydrogenase OS=Mus musculus OX=10090 GN=Aldh7a1 PE=1 SV=4	ALDH7A1	0.619789	1.585
Mitochondrial import receptor subunit TOM40 homolog (Fragment) OS=Mus musculus OX=10090 GN=Tomm40 PE=2 SV=1	TOMM40	0.619789	2.584
BolA-like 3 (E. coli) OS=Mus musculus OX=10090 GN=Bola3 PE=1 SV=1	BOLA3	0.619789	-0.806
ACTB protein OS=Mus musculus OX=10090 GN=Actb PE=2 SV=1	ACTB	0.619789	0.596
Radial spoke head 14 homolog OS=Mus musculus OX=10090 GN=Rsph14 PE=1 SV=1	RSPH14	0.619789	0.415
Isochorismatase domain-containing protein 2A OS=Mus musculus OX=10090 GN=Isoc2a PE=1 SV=1	ISOC2A	0.619789	-0.714
Speriolin OS=Mus musculus OX=10090 GN=Spatc1 PE=4 SV=1	SPATC1	0.619789	12.288
Serine/threonine-protein kinase 33 OS=Mus musculus OX=10090 GN=Stk33 PE=1 SV=2	STK33	0.619789	-0.7
Reticulocalbin-2 OS=Mus musculus OX=10090 GN=Rcn2 PE=2 SV=1	RCN2	0.619789	3.699
Mannosyl-oligosaccharide glucosidase OS=Mus musculus OX=10090 GN=Mogs PE=2 SV=1	MOGS	0.619789	3.699
DnaJ homolog subfamily B member 6 OS=Mus musculus OX=10090 GN=Dnajb6 PE=1 SV=4	DNAJB6	0.619789	-0.999
Fetuin-B OS=Mus musculus OX=10090 GN=Fetub PE=1 SV=1	FETUB	0.619789	2.7
Glomulin OS=Mus musculus OX=10090 GN=Glmn PE=1 SV=1	GLMN	0.619789	-1.222
Cilia- and flagella-associated protein 54 OS=Mus musculus OX=10090 GN=Cfap54 PE=2 SV=4	CFAP54	0.619789	-1.222
ATP synthase subunit gamma OS=Mus musculus OX=10090 GN=Atp5c1 PE=1 SV=1	ATP5C1	0.619789	-0.322
Cilia- and flagella-associated protein 91 OS=Mus musculus OX=10090 GN=Cfap91 PE=1 SV=3	CFAP91	0.60206	-0.938
NADH-ubiquinone oxidoreductase chain 4 OS=Mus musculus musculus OX=39442 GN=ND4 PE=3 SV=1	ND4	0.60206	-0.263
Envelope protein OS=Mus musculus OX=10090 PE=4 SV=1		0.60206	1.939
Spermatogenesis-associated protein 20 OS=Mus musculus OX=10090 GN=Spata20 PE=1 SV=1	SPATA20	0.60206	1.999
Stomatin OS=Mus musculus OX=10090 GN=Stom PE=1 SV=3	STOM	0.60206	0.998
ATP-dependent (S)-NAD(P)H-hydrate dehydratase OS=Mus musculus OX=10090 GN=Naxd PE=1 SV=1	NAXD	0.60206	-0.847
PC4 and SFRS1-interacting protein OS=Mus musculus OX=10090 GN=Psip1 PE=1 SV=1	PSIP1	0.60206	14.824
Tubulin alpha-3 chain OS=Mus musculus OX=10090 GN=Tuba3b PE=1 SV=1	TUBA3B	0.60206	-0.303
m-AAA protease-interacting protein 1, mitochondrial OS=Mus musculus OX=10090 GN=Maip1 PE=1 SV=1	MAIP1	0.60206	-1.415
Integral membrane protein 2B OS=Mus musculus OX=10090 GN=Itm2b PE=1 SV=1	ITM2B	0.60206	14.666
Urokinase-type plasminogen activator OS=Mus musculus OX=10090 GN=Plau PE=1 SV=1	PLAU	0.60206	13.966
Aminopeptidase N OS=Mus musculus OX=10090 GN=Anpep PE=1 SV=4	ANPEP	0.60206	12.288
Adhesion G protein-coupled receptor E5 OS=Mus musculus OX=10090 GN=Adgre5 PE=1 SV=1	ADGRE5	0.60206	12.288
Annexin OS=Mus musculus OX=10090 GN=Anxa6 PE=1 SV=1	ANXA6	0.60206	12.288
RAB5B, member RAS oncogene family OS=Mus musculus OX=10090 GN=Rab5b PE=1 SV=1	RAB5B	0.60206	1.415
Serine protease inhibitor Kazal-type 10 OS=Mus musculus OX=10090 GN=Spink10 PE=2 SV=1	SPINK10	0.60206	1.585
Maestro heat-like repeat family member 1 OS=Mus musculus OX=10090 GN=Mroh1 PE=1 SV=1	MROH1	0.60206	-0.847
UBX domain-containing protein 11 OS=Mus musculus OX=10090 GN=Ubxn11 PE=1 SV=1	UBXN11	0.60206	-0.922
cDNA sequence BC048562 OS=Mus musculus OX=10090 GN=BC048562 PE=2 SV=1	BC048562	0.60206	-1.17
Ly6g5b splicing isoform 611 OS=Mus musculus OX=10090 GN=Ly6g5b PE=2 SV=1	LY6G5B	0.60206	-0.788
Triosephosphate isomerase OS=Mus musculus OX=10090 GN=Tpi1 PE=1 SV=5	TPI1	0.60206	-0.609
Transmembrane 9 superfamily member 2 OS=Mus musculus OX=10090 GN=Tm9sf2 PE=1 SV=1	TM9SF2	0.60206	2.806
Phosphatidylinositol transfer protein alpha isoform OS=Mus musculus OX=10090 GN=Pitpna PE=1 SV=1	PITPNA	0.585027	-3.169
WD repeat-containing protein 64 OS=Mus musculus OX=10090 GN=Wdr64 PE=4 SV=1	WDR64	0.585027	-1.07
Spermatid-specific manchette-related protein 1 OS=Mus musculus OX=10090 GN=Smrp1 PE=1 SV=1	SPMIP6	0.585027	1.999
Radial spoke head 10 homolog B OS=Mus musculus OX=10090 GN=Rsph10b PE=1 SV=1	RSPH10B	0.585027	-12.288
Dihydrolipoyl dehydrogenase, mitochondrial OS=Mus musculus OX=10090 GN=Dld PE=1 SV=2	DLD	0.585027	-0.348
Glycine cleavage system P protein OS=Mus musculus OX=10090 GN=Gldc PE=2 SV=1	GLDC	0.585027	13.425
Methylcrotonoyl-CoA carboxylase OS=Mus musculus OX=10090 GN=Mccc2 PE=1 SV=1	MCCC2	0.585027	12.288
Uncharacterized protein FAM241A OS=Mus musculus OX=10090 GN=Fam241a PE=1 SV=1	FAM241A	0.585027	12.288
Histone-binding protein RBBP4 OS=Mus musculus OX=10090 GN=Rbbp4 PE=1 SV=5	RBBP4	0.585027	12.288
Heterogeneous nuclear ribonucleoprotein U-like protein 2 OS=Mus musculus OX=10090 GN=Hnrnpul2 PE=1 SV=2	HNRNPUL2	0.585027	12.288
Serine/arginine-rich splicing factor 6 OS=Mus musculus OX=10090 GN=Srsf6 PE=1 SV=1	SRSF6	0.585027	12.288
Apoptosis inhibitor 5 OS=Mus musculus OX=10090 GN=Api5 PE=1 SV=2	API5	0.585027	12.288
Predicted gene 7324 OS=Mus musculus OX=10090 GN=Gm7324 PE=4 SV=1	GM7324	0.585027	12.288
Cytosolic acyl coenzyme A thioester hydrolase OS=Mus musculus OX=10090 GN=Acot7 PE=1 SV=1	ACOT7	0.585027	-0.331
Ceruloplasmin OS=Mus musculus OX=10090 GN=Cp PE=1 SV=1	CP	0.585027	2.198
Tektin OS=Mus musculus OX=10090 GN=Tekt3 PE=2 SV=1	TEKT3	0.585027	-0.765
Prominin-1 OS=Mus musculus OX=10090 GN=Prom1 PE=1 SV=1	PROM1	0.585027	1.737
Lysozyme a OS=Mus musculus OX=10090 GN=Lyzl4 PE=1 SV=1	LYZL4	0.585027	-0.514
Cylicin, basic protein of sperm head cytoskeleton 1 OS=Mus musculus OX=10090 GN=Cylc1 PE=1 SV=1	CYLC1	0.585027	-0.888
Isoleucine--tRNA ligase, cytoplasmic OS=Mus musculus OX=10090 GN=Iars1 PE=1 SV=2	IARS1	0.585027	13.966
Cytochrome b-c1 complex subunit 6, mitochondrial OS=Mus musculus OX=10090 GN=Uqcrh PE=1 SV=2	UQCRH	0.585027	-0.44
Actin-like protein 9 OS=Mus musculus OX=10090 GN=Actl9 PE=1 SV=1	ACTL9	0.585027	-0.735
E3 ubiquitin-protein ligase MARCHF5 OS=Mus musculus OX=10090 GN=Marchf5 PE=1 SV=1	MARCHF5	0.585027	-1.321
WD_REPEATS_REGION domain-containing protein OS=Mus musculus OX=10090 GN=Tbl2 PE=2 SV=1	TBL2	0.585027	1.584
Lymphocyte cytosolic protein 1 OS=Mus musculus OX=10090 GN=Lcp1 PE=2 SV=1	LCP1	0.585027	1.67
Alanine--tRNA ligase OS=Mus musculus OX=10090 GN=Aars PE=2 SV=1	AARS	0.568636	1.999
Protein NipSnap homolog 2 OS=Mus musculus OX=10090 GN=Nipsnap2 PE=1 SV=1	NIPSNAP2	0.568636	1.222
L-2-hydroxyglutarate dehydrogenase, mitochondrial OS=Mus musculus OX=10090 GN=L2hgdh PE=1 SV=1	L2HGDH	0.568636	-0.672
Isocitrate dehydrogenase [NADP], mitochondrial OS=Mus musculus OX=10090 GN=Idh2 PE=1 SV=3	IDH2	0.568636	3.699
Calcium-binding tyrosine phosphorylation-regulated protein OS=Mus musculus OX=10090 GN=Cabyr PE=1 SV=1	CABYR	0.568636	-0.485
Cilia- and flagella-associated protein 69 OS=Mus musculus OX=10090 GN=Cfap69 PE=4 SV=1	CFAP69	0.568636	-1.392
RNA helicase OS=Mus musculus OX=10090 GN=Dhx9 PE=1 SV=1	DHX9	0.568636	13.551
Collagen alpha-1(XVIII) chain OS=Mus musculus OX=10090 GN=Col18a1 PE=1 SV=1	COL18A1	0.568636	13.551
Macrophage migration inhibitory factor OS=Mus musculus OX=10090 GN=Mif PE=1 SV=2	MIF	0.568636	-0.847
14-3-3 protein gamma subtype OS=Mus musculus OX=10090 GN=Ywhag PE=1 SV=1	YWHAG	0.568636	0.667
Testis-specific serine/threonine-protein kinase 1 OS=Mus musculus OX=10090 GN=Tssk1b PE=1 SV=2	TSSK1B	0.568636	-0.796
17beta-hydroxysteroid dehydrogenase type 10/short chain L-3-hydroxyacyl-CoA dehydrogenase OS=Mus musculus OX=10090 GN=Hsd17b10 PE=1 SV=1	HSD17B10	0.568636	-0.736
Mitochondrial fission 1 protein OS=Mus musculus OX=10090 GN=Fis1 PE=1 SV=1	FIS1	0.568636	-0.584
Trehalase OS=Mus musculus OX=10090 GN=Treh PE=1 SV=1	TREH	0.568636	3.087
AP-1 complex subunit beta-1 OS=Mus musculus OX=10090 GN=Ap1b1 PE=1 SV=2	AP1B1	0.568636	12.551
Laminin B1 subunit 1 OS=Mus musculus OX=10090 GN=Lamb1 PE=2 SV=1	LAMB1	0.568636	12.551
Nuclear migration protein nudC OS=Mus musculus OX=10090 GN=Nudc PE=1 SV=1	NUDC	0.568636	12.551
Nucleosome assembly protein 1-like 1 OS=Mus musculus OX=10090 GN=Nap1l1 PE=1 SV=2	NAP1L1	0.568636	12.551
Peptidase S1 domain-containing protein OS=Mus musculus OX=10090 GN=Prss8 PE=2 SV=1	PRSS8	0.568636	12.551
Tetratricopeptide repeat protein 29 OS=Mus musculus OX=10090 GN=Ttc29 PE=1 SV=1	TTC29	0.568636	-0.847
E3 ubiquitin-protein ligase UBR4 OS=Mus musculus OX=10090 GN=Ubr4 PE=1 SV=1	UBR4	0.568636	-0.737
Histone H2B type 1-A OS=Mus musculus OX=10090 GN=H2bc1 PE=1 SV=3	H2BC1	0.568636	2.222
Serine/threonine-protein phosphatase 2A catalytic subunit beta isoform OS=Mus musculus OX=10090 GN=Ppp2cb PE=1 SV=1	PPP2CB	0.568636	-0.848
Voltage-dependent anion-selective channel protein 1 OS=Mus musculus OX=10090 GN=Vdac1 PE=2 SV=1	VDAC1	0.568636	0.954
Hsp70-binding protein 1 OS=Mus musculus OX=10090 GN=Hspbp1 PE=1 SV=1	HSPBP1	0.568636	1.222
Cysteine-rich secretory protein 1 OS=Mus musculus OX=10090 GN=Crisp1 PE=2 SV=1	CRISP1	0.568636	1.307
Acrosomal protein SP-10 OS=Mus musculus OX=10090 GN=Acrv1 PE=1 SV=2	ACRV1	0.568636	-0.43
Phosphatidylethanolamine-binding protein 4 OS=Mus musculus OX=10090 GN=Pebp4 PE=1 SV=1		0.568636	-0.836
Gelsolin OS=Mus musculus OX=10090 GN=Gsn PE=1 SV=3	GSN	0.568636	3.169
Leucine-rich repeat-containing 74A OS=Mus musculus OX=10090 GN=Lrrc74a PE=4 SV=1	LRRC74A	0.568636	-0.735
Centrin-1 OS=Mus musculus OX=10090 GN=Cetn1 PE=1 SV=1	CETN1	0.552842	-0.999
UPF0602 protein C4orf47 homolog OS=Mus musculus OX=10090 PE=2 SV=1		0.552842	-1.28
Core histone macro-H2A.1 OS=Mus musculus OX=10090 GN=Macroh2a1 PE=1 SV=4	MACROH2A1	0.552842	13.666
Alpha-mannosidase 2 OS=Mus musculus OX=10090 GN=Man2a1 PE=1 SV=2	MAN2A1	0.552842	12.551
Eukaryotic translation initiation factor 3 subunit B OS=Mus musculus OX=10090 GN=Eif3b PE=2 SV=1	EIF3B	0.552842	12.551
3-ketodihydrosphingosine reductase OS=Mus musculus OX=10090 GN=Kdsr PE=2 SV=1	KDSR	0.552842	12.551
Vesicular integral-membrane protein VIP36 OS=Mus musculus OX=10090 GN=Lman2 PE=1 SV=2	LMAN2	0.552842	12.551
Lupus La protein homolog OS=Mus musculus OX=10090 GN=Ssb PE=1 SV=1	SSB	0.552842	12.551
Propionyl-CoA carboxylase alpha chain, mitochondrial OS=Mus musculus OX=10090 GN=Pcca PE=1 SV=1	PCCA	0.552842	12.551
Tripartite motif-containing 28 OS=Mus musculus OX=10090 GN=Trim28 PE=2 SV=1	TRIM28	0.552842	12.551
Tumor suppressor candidate 3 OS=Mus musculus OX=10090 GN=Tusc3 PE=2 SV=1	TUSC3	0.552842	12.551
Protein jagunal homolog 1 OS=Mus musculus OX=10090 GN=Jagn1 PE=1 SV=2	JAGN1	0.552842	12.551
Sperm associated antigen 6 OS=Mus musculus OX=10090 GN=Spag6l PE=1 SV=1	SPAG6L	0.552842	-0.556
14-3-3 protein epsilon OS=Mus musculus OX=10090 GN=Ywhae PE=1 SV=1	YWHAE	0.552842	0.819
Dipeptidyl peptidase 1 OS=Mus musculus OX=10090 GN=Ctsc PE=1 SV=1	CTSC	0.552842	1.938
Glutathione hydrolase OS=Mus musculus OX=10090 GN=Ggt1 PE=1 SV=1	GGT1	0.552842	2.322
Myeloid leukemia factor 1 OS=Mus musculus OX=10090 GN=Mlf1 PE=1 SV=1	MLF1	0.552842	-0.735
Calmegin OS=Mus musculus OX=10090 GN=Clgn PE=1 SV=2	CLGN	0.552842	15.053
Uncharacterized protein C5orf49 homolog OS=Mus musculus OX=10090 PE=1 SV=1		0.552842	-0.677
Isocitrate dehydrogenase (NADP(+)) (Fragment) OS=Mus musculus OX=10090 GN=Idh1 PE=2 SV=1	IDH1	0.552842	-0.263
Sterile alpha motif domain-containing protein 15 OS=Mus musculus OX=10090 GN=Samd15 PE=4 SV=2	SAMD15	0.552842	-1.078
Carbonic anhydrase 4 OS=Mus musculus OX=10090 GN=Ca4 PE=1 SV=1	CA4	0.552842	0.692
Chordin-like protein 2 OS=Mus musculus OX=10090 GN=Chrdl2 PE=1 SV=1	CHRDL2	0.552842	1.807
Ubiquitin carboxyl-terminal hydrolase isozyme L3 OS=Mus musculus OX=10090 GN=Uchl3 PE=1 SV=2	UCHL3	0.552842	-0.352
Pyruvate dehydrogenase E1 component subunit alpha, testis-specific form, mitochondrial OS=Mus musculus OX=10090 GN=Pdha2 PE=1 SV=1	PDHA2	0.552842	-0.469
26S proteasome non-ATPase regulatory subunit 5 OS=Mus musculus OX=10090 GN=Psmd5 PE=1 SV=4	PSMD5	0.552842	-1.584
Isocitrate dehydrogenase [NAD] subunit, mitochondrial OS=Mus musculus OX=10090 GN=Idh3a PE=1 SV=1	IDH3A	0.552842	-0.425
WAP four-disulfide core domain protein 15B OS=Mus musculus OX=10090 GN=Wfdc15b PE=2 SV=1	WFDC15B	0.552842	0.999
Serotransferrin OS=Mus musculus OX=10090 GN=Tf PE=1 SV=1	TF	0.552842	0.979
Aldehyde dehydrogenase, mitochondrial OS=Mus musculus OX=10090 GN=Aldh2 PE=1 SV=1	ALDH2	0.552842	1.254
40S ribosomal protein S10 OS=Mus musculus OX=10090 GN=Rps10 PE=1 SV=1	RPS10	0.552842	0.736
Solute carrier family 6, member 16 OS=Mus musculus OX=10090 GN=Slc6a16 PE=4 SV=1	SLC6A16	0.552842	-1.321
Piercer of microtubule wall 2 protein OS=Mus musculus OX=10090 GN=PIERCE2 PE=3 SV=1	PIERCE2	0.537602	-1.415
Carboxypeptidase M OS=Mus musculus OX=10090 GN=Cpm PE=1 SV=2	CPM	0.537602	1.907
Translocon-associated protein subunit delta OS=Mus musculus OX=10090 GN=Ssr4 PE=1 SV=1	SSR4	0.537602	1.999
Epididymal protein 3B OS=Mus musculus OX=10090 GN=Eddm3b PE=2 SV=1	EDDM3B	0.537602	14.425
Family with sequence similarity 78, member A OS=Mus musculus OX=10090 GN=Fam78a PE=1 SV=1	FAM78A	0.537602	-0.735
4F2 cell-surface antigen heavy chain OS=Mus musculus OX=10090 GN=Slc3a2 PE=1 SV=1	SLC3A2	0.537602	1.137
Proteasome subunit alpha type (Fragment) OS=Mus musculus OX=10090 GN=Psma4 PE=1 SV=1	PSMA4	0.537602	-0.348
Choline dehydrogenase, mitochondrial OS=Mus musculus OX=10090 GN=Chdh PE=1 SV=1	CHDH	0.537602	-0.866
Alpha-N-acetylgalactosaminide alpha-2,6-sialyltransferase 2 OS=Mus musculus OX=10090 GN=St6galnac2 PE=2 SV=1	ST6GALNAC2	0.537602	-0.836
Beta-defensin OS=Mus musculus OX=10090 GN=Defb23 PE=2 SV=1	DEFB23	0.537602	-0.447
Leucine-rich repeat-containing 37A OS=Mus musculus OX=10090 GN=Lrrc37a PE=1 SV=2	LRRC37A	0.537602	-0.604
Haloacid dehalogenase-like hydrolase domain-containing 5 OS=Mus musculus OX=10090 GN=Hdhd5 PE=1 SV=1	HDHD5	0.537602	-0.788
RNA helicase OS=Mus musculus OX=10090 GN=Ddx39b PE=2 SV=1	DDX39B	0.537602	12.773
Platelet-activating factor acetylhydrolase IB subunit beta OS=Mus musculus OX=10090 GN=Pafah1b1 PE=1 SV=2	PAFAH1B1	0.537602	12.773
Nodal modulator 1 OS=Mus musculus OX=10090 GN=Nomo1 PE=1 SV=1	NOMO1	0.537602	12.773
RNA-binding motif protein, X-linked-like 2 OS=Mus musculus OX=10090 GN=Rbmxl2 PE=1 SV=1	RBMXL2	0.537602	12.773
Ppnx protein OS=Mus musculus OX=10090 GN=4930519F16Rik PE=4 SV=1	4930519F16RIK	0.537602	-1.17
Complex III assembly factor LYRM7 OS=Mus musculus OX=10090 GN=Lyrm7 PE=2 SV=1	LYRM7	0.537602	-1.321
Glia-derived nexin OS=Mus musculus OX=10090 GN=Serpine2 PE=1 SV=2	SERPINE2	0.537602	2.28
Gag protein OS=Mus musculus OX=10090 PE=2 SV=1		0.537602	13.966
Zona pellucida-binding protein 2 OS=Mus musculus OX=10090 GN=Zpbp2 PE=1 SV=2	ZPBP2	0.537602	-0.54
Dynein regulatory complex protein 1 OS=Mus musculus OX=10090 GN=Drc1 PE=1 SV=1	DRC1	0.537602	-0.999
Serine protease inhibitor A3K OS=Mus musculus OX=10090 GN=Serpina3k PE=1 SV=2	SERPINA3K	0.537602	0.834
Inactive serine protease 45 OS=Mus musculus OX=10090 GN=Prss45 PE=2 SV=1	PRSS45	0.522879	-1.807
Ropporin-1-like protein OS=Mus musculus OX=10090 GN=Ropn1l PE=1 SV=2	ROPN1L	0.522879	-0.736
Cytosol aminopeptidase OS=Mus musculus OX=10090 GN=Lap3 PE=1 SV=3	LAP3	0.522879	-0.504
Protein phosphatase inhibitor 2 OS=Mus musculus OX=10090 GN=Ppp1r2 PE=2 SV=1	PPP1R2	0.522879	-0.616
Laminin subunit alpha-1 OS=Mus musculus OX=10090 GN=Lama1 PE=1 SV=2	LAMA1	0.522879	14.61
Gamma-interferon-inducible lysosomal thiol reductase OS=Mus musculus OX=10090 GN=Ifi30 PE=1 SV=3	IFI30	0.522879	12.966
A-kinase anchor protein 12 OS=Mus musculus OX=10090 GN=Akap12 PE=1 SV=1	AKAP12	0.522879	-1.222
Monocarboxylate transporter 2 OS=Mus musculus OX=10090 GN=Slc16a7 PE=2 SV=1	SLC16A7	0.522879	-0.652
D-beta-hydroxybutyrate dehydrogenase, mitochondrial OS=Mus musculus OX=10090 GN=Bdh1 PE=1 SV=2	BDH1	0.522879	-0.736
Intracellular hyaluronan-binding protein 4 OS=Mus musculus OX=10090 GN=Habp4 PE=1 SV=1	HABP4	0.522879	13.136
Succinyl-CoA:3-ketoacid coenzyme A transferase 2A, mitochondrial OS=Mus musculus OX=10090 GN=Oxct2a PE=2 SV=2	OXCT2A	0.522879	-0.429
MICOS complex subunit Mic60 OS=Mus musculus OX=10090 GN=Immt PE=1 SV=1	IMMT	0.522879	-0.344
A disintegrin and metallopeptidase domain 4 OS=Mus musculus OX=10090 GN=Adam4 PE=2 SV=1	ADAM4	0.522879	-0.77
Heat shock 70 kDa protein 4 OS=Mus musculus OX=10090 GN=Hspa4 PE=1 SV=1	HSPA4	0.522879	1.688
DNA damage-binding protein 1 OS=Mus musculus OX=10090 GN=Ddb1 PE=1 SV=2	DDB1	0.508638	3.458
V-type proton ATPase subunit G OS=Mus musculus OX=10090 GN=Atp6v1g1 PE=1 SV=1	ATP6V1G1	0.508638	-0.362
Alpha-1-antitrypsin 1-1 OS=Mus musculus OX=10090 GN=Serpina1a PE=1 SV=1	SERPINA1A	0.508638	0.621
Aflatoxin B1 aldehyde reductase member 2 OS=Mus musculus OX=10090 GN=Akr7a2 PE=1 SV=3	AKR7A2	0.508638	-1.17
Glutathione peroxidase 3 OS=Mus musculus OX=10090 GN=Gpx3 PE=1 SV=2	GPX3	0.508638	1.536
Cilia and flagella-associated protein 46 OS=Mus musculus OX=10090 GN=Cfap46 PE=1 SV=2	CFAP46	0.508638	-1.17
Complement decay-accelerating factor, GPI-anchored OS=Mus musculus OX=10090 GN=Cd55 PE=1 SV=2	CD55	0.508638	-0.677
Ovostatin homolog OS=Mus musculus OX=10090 GN=Ovos PE=2 SV=2	OVOS	0.508638	2.087
Protein CREG1 OS=Mus musculus OX=10090 GN=Creg1 PE=1 SV=1	CREG1	0.508638	1.584
Nucleoside-diphosphate kinase OS=Mus musculus OX=10090 GN=Ak7 PE=1 SV=1	AK7	0.508638	-0.841
Phospholipase A(1) OS=Mus musculus OX=10090 GN=Lipg PE=3 SV=1	LIPG	0.508638	1.619
Golgi apparatus protein 1 (Fragment) OS=Mus musculus OX=10090 GN=Glg1 PE=1 SV=1	GLG1	0.508638	13.288
Transmembrane p24-trafficking protein 7 OS=Mus musculus OX=10090 GN=Tmed7 PE=1 SV=1	TMED7	0.508638	13.288
Serine peptidase inhibitor, Kazal type 5 OS=Mus musculus OX=10090 GN=Spink5 PE=1 SV=1	SPINK5	0.508638	1.854
Ferritin, mitochondrial OS=Mus musculus OX=10090 GN=Ftmt PE=1 SV=2	FTMT	0.508638	-0.497
NADH dehydrogenase [ubiquinone] 1 alpha subcomplex assembly factor 2 OS=Mus musculus OX=10090 GN=Ndufaf2 PE=2 SV=1	NDUFAF2	0.508638	-0.806
Stress-induced-phosphoprotein 1 OS=Mus musculus OX=10090 GN=Stip1 PE=2 SV=1	STIP1	0.508638	13.425
Heterogeneous nuclear ribonucleoproteins C1/C2 OS=Mus musculus OX=10090 GN=Hnrnpc PE=1 SV=1	HNRNPC	0.508638	14.288
Ciliogenesis-associated TTC17-interacting protein OS=Mus musculus OX=10090 GN=Catip PE=2 SV=1	CATIP	0.508638	-1.584
Serine/threonine-protein phosphatase 2A 56 kDa regulatory subunit (Fragment) OS=Mus musculus OX=10090 GN=Ppp2r5a PE=2 SV=1	PPP2R5A	0.508638	-1.584
Coiled-coil domain-containing 166 OS=Mus musculus OX=10090 GN=Ccdc166 PE=4 SV=1	CCDC166	0.508638	-1.584
Pyr_redox_2 domain-containing protein OS=Mus musculus OX=10090 GN=Sqor PE=2 SV=1	SQOR	0.508638	-0.7
Alpha-soluble NSF attachment protein OS=Mus musculus OX=10090 GN=Napa PE=1 SV=1	NAPA	0.508638	0.514
PexRAP OS=Mus musculus OX=10090 GN=Dhrs7b PE=2 SV=1	DHRS7B	0.49485	1.137
Carboxylesterase 1C OS=Mus musculus OX=10090 GN=Ces1c PE=1 SV=4	CES1C	0.49485	1.584
Piwi-like protein 1 OS=Mus musculus OX=10090 GN=Piwil1 PE=1 SV=1	PIWIL1	0.49485	14.358
Angiotensinogen OS=Mus musculus OX=10090 GN=Agt PE=1 SV=1	AGT	0.49485	1.519
Pyruvate carboxylase OS=Mus musculus OX=10090 GN=Pcx PE=1 SV=1	PCX	0.49485	-0.559
Triokinase/FMN cyclase OS=Mus musculus OX=10090 GN=Tkfc PE=1 SV=1	TKFC	0.49485	0.27
26S proteasome non-ATPase regulatory subunit 13 OS=Mus musculus OX=10090 GN=Psmd13 PE=1 SV=1	PSMD13	0.49485	-0.663
Keratin, type I cytoskeletal 18 OS=Mus musculus OX=10090 GN=Krt18 PE=1 SV=5	KRT18	0.49485	3.806
Fructose-1,6-bisphosphatase 1 OS=Mus musculus OX=10090 GN=Fbp1 PE=1 SV=3	FBP1	0.49485	-0.391
BAG family molecular chaperone regulator 1 OS=Mus musculus OX=10090 GN=Bag1 PE=1 SV=1	BAG1	0.49485	-0.677
F-actin-capping protein subunit beta OS=Mus musculus OX=10090 GN=Capzb PE=1 SV=1	CAPZB	0.49485	0.276
Choline transporter-like protein OS=Mus musculus OX=10090 GN=Slc44a5 PE=3 SV=1	SLC44A5	0.49485	-1.584
Ubiquitin-conjugating enzyme E2 L3 (Fragment) OS=Mus musculus OX=10090 GN=Ube2l3 PE=1 SV=1	UBE2L3	0.49485	0.777
Cysteine-rich secretory protein 3 OS=Mus musculus OX=10090 GN=Crisp3 PE=1 SV=1	CRISP3	0.49485	1.652
Hormone-sensitive lipase OS=Mus musculus OX=10090 GN=Lipe PE=1 SV=1	LIPE	0.481486	-2.584
6-phosphogluconolactonase OS=Mus musculus OX=10090 GN=Pgls PE=1 SV=1	PGLS	0.481486	-0.917
Trimeric intracellular cation channel type B OS=Mus musculus OX=10090 GN=Tmem38b PE=1 SV=1	TMEM38B	0.481486	-0.678
Carboxypeptidase N catalytic chain OS=Mus musculus OX=10090 GN=Cpn1 PE=1 SV=1	CPN1	0.481486	1.999
Mitochondrial import receptor subunit TOM34 OS=Mus musculus OX=10090 GN=Tomm34 PE=1 SV=1	TOMM34	0.481486	13.666
Predicted gene, 49661 OS=Mus musculus OX=10090 GN=Gm49661 PE=4 SV=1	GM49661	0.481486	-0.998
E3 ubiquitin-protein ligase TRIM69 OS=Mus musculus OX=10090 GN=Trim69 PE=1 SV=1	TRIM69	0.481486	-0.932
Pribosyltran_N domain-containing protein OS=Mus musculus OX=10090 GN=Prpsap1 PE=2 SV=1	PRPSAP1	0.481486	-0.321
Lymphocyte antigen 6 complex locus protein G5c OS=Mus musculus OX=10090 GN=Ly6g5c PE=1 SV=1	LY6G5C	0.481486	-0.321
Acetyl-CoA acetyltransferase, cytosolic OS=Mus musculus OX=10090 GN=Acat2 PE=1 SV=1	ACAT2	0.481486	0.736
Solute carrier family 2, facilitated glucose transporter member 3 OS=Mus musculus OX=10090 GN=Slc2a3 PE=1 SV=1	SLC2A3	0.481486	-0.191
Electron transfer flavoprotein-ubiquinone oxidoreductase OS=Mus musculus OX=10090 GN=Etfdh PE=1 SV=1	ETFDH	0.481486	-1.222
Heat shock protein 1-like OS=Mus musculus OX=10090 GN=Hspa1l PE=1 SV=1	HSPA1L	0.481486	-0.238
Cytochrome b-c1 complex subunit 1, mitochondrial OS=Mus musculus OX=10090 GN=Uqcrc1 PE=2 SV=1	UQCRC1	0.481486	-0.121
Polypyrimidine tract-binding protein 2 OS=Mus musculus OX=10090 GN=Ptbp2 PE=1 SV=1	PTBP2	0.481486	13.873
RTP1_C1 domain-containing protein OS=Mus musculus OX=10090 GN=Mroh8 PE=2 SV=1	MROH8	0.468521	-1.584
Peroxiredoxin-6 OS=Mus musculus OX=10090 GN=Prdx6b PE=1 SV=1	PRDX6B	0.468521	-0.652
Cystatin-C OS=Mus musculus OX=10090 GN=Cst3 PE=1 SV=2	CST3	0.468521	1.765
Eukaryotic translation initiation factor 6 OS=Mus musculus OX=10090 GN=Eif6 PE=1 SV=2	EIF6	0.468521	-0.459
Glycine--tRNA ligase OS=Mus musculus OX=10090 GN=Gars1 PE=1 SV=1	GARS1	0.468521	1.584
Malic enzyme OS=Mus musculus OX=10090 GN=Me1 PE=2 SV=1	ME1	0.468521	-0.436
Alpha-L-fucosidase OS=Mus musculus OX=10090 GN=Fuca2 PE=1 SV=1	FUCA2	0.468521	1.459
Vacuolar proton pump subunit B OS=Mus musculus OX=10090 GN=Atp6v1b2 PE=2 SV=1	ATP6V1B2	0.468521	1.248
Leucine-rich repeat and guanylate kinase domain-containing protein OS=Mus musculus OX=10090 GN=Lrguk PE=1 SV=1	LRGUK	0.468521	-1.584
Testis-expressed protein 47 OS=Mus musculus OX=10090 GN=Tex47 PE=2 SV=1	TEX47	0.468521	-1.263
UDP-glucose:glycoprotein glucosyltransferase 1 OS=Mus musculus OX=10090 GN=Uggt1 PE=1 SV=4	UGGT1	0.468521	14.053
Cell growth-regulating nucleolar protein OS=Mus musculus OX=10090 GN=Lyar PE=1 SV=2	LYAR	0.468521	14.053
Angiotensin-converting enzyme-like protein Ace3 OS=Mus musculus OX=10090 GN=Ace3 PE=1 SV=1	ACE3	0.468521	-0.485
Alpha-1-antitrypsin 1-6 OS=Mus musculus OX=10090 GN=Serpina1f PE=3 SV=1	SERPINA1F	0.468521	1.071
Prolyl endopeptidase OS=Mus musculus OX=10090 GN=Prep PE=1 SV=1	PREP	0.468521	-0.536
Ubiquitin domain-containing protein 2 OS=Mus musculus OX=10090 GN=Ubtd2 PE=2 SV=1	UBTD2	0.468521	-0.998
Cathepsin F OS=Mus musculus OX=10090 GN=Ctsf PE=1 SV=1	CTSF	0.468521	2.321
Procathepsin L OS=Mus musculus OX=10090 GN=Ctsl PE=1 SV=2	CTSL	0.455932	1.585
DnaJ homolog subfamily B member 13 OS=Mus musculus OX=10090 GN=Dnajb13 PE=1 SV=1	DNAJB13	0.455932	-0.652
Serine/threonine-protein phosphatase with EF-hands 1 OS=Mus musculus OX=10090 GN=Ppef1 PE=2 SV=2	PPEF1	0.455932	-0.999
ADP-ribosylation factor-like protein 3 OS=Mus musculus OX=10090 GN=Arl3 PE=1 SV=1	ARL3	0.455932	1.999
DnaJ homolog subfamily A member 2 OS=Mus musculus OX=10090 GN=Dnaja2 PE=2 SV=1	DNAJA2	0.455932	1.999
Inorganic pyrophosphatase 2, mitochondrial OS=Mus musculus OX=10090 GN=Ppa2 PE=1 SV=1	PPA2	0.455932	-0.585
Immunity-related GTPase family, cinema 1 OS=Mus musculus OX=10090 GN=Irgc1 PE=1 SV=1	IRGC1	0.455932	-0.387
C4b-binding protein OS=Mus musculus OX=10090 GN=C4bpa PE=1 SV=3	C4BPA	0.455932	0.737
Immunoglobulin-binding protein 1b OS=Mus musculus OX=10090 GN=Igbp1b PE=1 SV=1	IGBP1B	0.455932	0.17
Membrane-associated progesterone receptor component 1 OS=Mus musculus OX=10090 GN=Pgrmc1 PE=1 SV=4	PGRMC1	0.455932	2.169
RIKEN cDNA 1700001C19 gene OS=Mus musculus OX=10090 GN=1700001C19Rik PE=4 SV=1	1700001C19RIK	0.455932	0.677
COP9 signalosome complex subunit 7a OS=Mus musculus OX=10090 GN=Cops7a PE=1 SV=2	COPS7A	0.443697	1.137
L-lactate dehydrogenase OS=Mus musculus OX=10090 GN=Ldha PE=1 SV=1	LDHA	0.443697	-0.337
Ankar protein OS=Mus musculus OX=10090 GN=Ankar PE=2 SV=1	ANKAR	0.443697	-0.996
Keratin, type II cytoskeletal 8 OS=Mus musculus OX=10090 GN=Krt8 PE=1 SV=4	KRT8	0.443697	1
Coatomer subunit beta' OS=Mus musculus OX=10090 GN=Copb2 PE=1 SV=2	COPB2	0.443697	3.321
Agrin OS=Mus musculus OX=10090 GN=Agrn PE=1 SV=1	AGRN	0.443697	3.699
Acyl-coenzyme A thioesterase 9, mitochondrial OS=Mus musculus OX=10090 GN=Acot9 PE=1 SV=1	ACOT9	0.443697	-0.333
Histone deacetylase 6 (Fragment) OS=Mus musculus OX=10090 GN=Hdac6 PE=1 SV=1	HDAC6	0.443697	1.584
Piercer of microtubule wall 1 protein OS=Mus musculus OX=10090 GN=Pierce1 PE=2 SV=1	PIERCE1	0.443697	-0.514
Electron transfer flavoprotein subunit alpha, mitochondrial OS=Mus musculus OX=10090 GN=Etfa PE=1 SV=2	ETFA	0.443697	-0.663
Dynein regulatory complex subunit 5 OS=Mus musculus OX=10090 GN=Tcte1 PE=1 SV=1	TCTE1	0.443697	-1.584
[Pyruvate dehydrogenase [acetyl-transferring]]-phosphatase 1, mitochondrial OS=Mus musculus OX=10090 GN=Pdp1 PE=1 SV=2	PDP1	0.431798	-0.584
Carboxypeptidase A5 OS=Mus musculus OX=10090 GN=Cpa5 PE=2 SV=1	CPA5	0.431798	-0.621
Endophilin-A3 OS=Mus musculus OX=10090 GN=Sh3gl3 PE=1 SV=1	SH3GL3	0.431798	-0.584
Keratin, type I cytoskeletal 42 OS=Mus musculus OX=10090 GN=Krt42 PE=1 SV=1	KRT42	0.431798	-1.584
Mitochondrial pyruvate carrier 2 OS=Mus musculus OX=10090 GN=Mpc2 PE=1 SV=1	MPC2	0.431798	-0.322
Tripeptidyl-peptidase 2 OS=Mus musculus OX=10090 GN=Tpp2 PE=1 SV=3	TPP2	0.431798	1.449
CUB and zona pellucida-like domain-containing protein 1 OS=Mus musculus OX=10090 GN=Cuzd1 PE=1 SV=1		0.431798	0.627
Ras-related protein Rab-7a OS=Mus musculus OX=10090 GN=Rab7a PE=1 SV=2	RAB7A	0.431798	2.584
Probable D-lactate dehydrogenase, mitochondrial OS=Mus musculus OX=10090 GN=Ldhd PE=1 SV=1	LDHD	0.431798	1.585
NADPH-dependent carbonyl reductase/NADP-retinol dehydrogenase OS=Mus musculus OX=10090 GN=Dhrs4 PE=2 SV=1	DHRS4	0.431798	-0.433
Thioredoxin reductase 1, cytoplasmic OS=Mus musculus OX=10090 GN=Txnrd1 PE=1 SV=3	TXNRD1	0.431798	-0.847
Mitochondrial-processing peptidase subunit beta (Fragment) OS=Mus musculus OX=10090 GN=Pmpcb PE=2 SV=1	PMPCB	0.431798	-11.966
Chitinase OS=Mus musculus OX=10090 GN=Chit1 PE=2 SV=1	CHIT1	0.431798	-10.967
Uncharacterized protein C2orf81 homolog OS=Mus musculus OX=10090 PE=2 SV=3		0.431798	-11.551
Mast cell protease 4 OS=Mus musculus OX=10090 GN=Mcpt4 PE=1 SV=1	MCPT4	0.431798	-10.967
Cytoplasmic dynein 1 heavy chain 1 OS=Mus musculus OX=10090 GN=Dync1h1 PE=1 SV=2	DYNC1H1	0.431798	14.721
RuvB-like helicase OS=Mus musculus OX=10090 GN=Ruvbl2 PE=1 SV=1	RUVBL2	0.431798	14.358
Laminin subunit gamma-1 OS=Mus musculus OX=10090 GN=Lamc1 PE=1 SV=1	LAMC1	0.431798	14.136
RuvB-like 1 OS=Mus musculus OX=10090 GN=Ruvbl1 PE=1 SV=1	RUVBL1	0.431798	14.214
Matr3 protein OS=Mus musculus OX=10090 GN=Matr3 PE=2 SV=1	MATR3	0.431798	14.053
DnaJ homolog subfamily A member 1 OS=Mus musculus OX=10090 GN=Dnaja1 PE=1 SV=1	DNAJA1	0.431798	13.136
Y-box-binding protein 1 OS=Mus musculus OX=10090 GN=Ybx1 PE=1 SV=3	YBX1	0.431798	13.773
116 kDa U5 small nuclear ribonucleoprotein component OS=Mus musculus OX=10090 GN=Eftud2 PE=2 SV=1	EFTUD2	0.431798	13.773
Peptidyl-prolyl cis-trans isomerase FKBP4 OS=Mus musculus OX=10090 GN=Fkbp4 PE=1 SV=5	FKBP4	0.431798	13.773
ADP-ribosylation factor 4 OS=Mus musculus OX=10090 GN=Arf4 PE=1 SV=2	ARF4	0.431798	11.966
Dynactin subunit 1 OS=Mus musculus OX=10090 GN=Dctn1 PE=2 SV=1	DCTN1	0.431798	13.773
Poly [ADP-ribose] polymerase OS=Mus musculus OX=10090 GN=Parp1 PE=2 SV=1	PARP1	0.431798	13.288
Transmembrane 9 superfamily member OS=Mus musculus OX=10090 GN=Tm9sf3 PE=1 SV=1	TM9SF3	0.431798	12.773
Dynamin GTPase OS=Mus musculus OX=10090 GN=Dnm2 PE=1 SV=2	DNM2	0.431798	12.773
Protein FAM118B OS=Mus musculus OX=10090 GN=Fam118b PE=1 SV=1	FAM118B	0.431798	13.288
45 kDa calcium-binding protein OS=Mus musculus OX=10090 GN=Sdf4 PE=1 SV=1	SDF4	0.431798	13.288
Nucleophosmin OS=Mus musculus OX=10090 GN=Npm1 PE=2 SV=1	NPM1	0.431798	13.136
Ras-related protein Rab-6A OS=Mus musculus OX=10090 GN=Rab6a PE=1 SV=4	RAB6A	0.431798	12.288
Splicing factor 3B subunit 1 OS=Mus musculus OX=10090 GN=Sf3b1 PE=1 SV=1	SF3B1	0.431798	12.288
Semaphorin-3C OS=Mus musculus OX=10090 GN=Sema3c PE=1 SV=2	SEMA3C	0.431798	12.288
Pccb protein (Fragment) OS=Mus musculus OX=10090 GN=Pccb PE=2 SV=1	PCCB	0.431798	12.773
Coatomer subunit alpha OS=Mus musculus OX=10090 GN=Copa PE=1 SV=1	COPA	0.431798	13.288
Probable ATP-dependent RNA helicase DDX17 OS=Mus musculus OX=10090 GN=Ddx17 PE=1 SV=1	DDX17	0.431798	11.966
Endosome/lysosome-associated apoptosis and autophagy regulator 1 OS=Mus musculus OX=10090 GN=Elapor1 PE=1 SV=1	ELAPOR1	0.431798	10.967
Serine/arginine repetitive matrix protein 1 OS=Mus musculus OX=10090 GN=Srrm1 PE=1 SV=1	SRRM1	0.431798	11.966
Serine/arginine-rich splicing factor 1 OS=Mus musculus OX=10090 GN=Srsf1 PE=1 SV=1	SRSF1	0.431798	12.773
Centromere protein V OS=Mus musculus OX=10090 GN=Cenpv PE=1 SV=2	CENPV	0.431798	12.773
Calcium-binding mitochondrial carrier protein Aralar2 OS=Mus musculus OX=10090 GN=Slc25a13 PE=2 SV=1	SLC25A13	0.431798	11.966
DnaJ homolog subfamily C member 10 OS=Mus musculus OX=10090 GN=Dnajc10 PE=1 SV=2	DNAJC10	0.431798	11.966
MKIAA1375 protein (Fragment) OS=Mus musculus OX=10090 GN=Pdcd6ip PE=2 SV=1	PDCD6IP	0.431798	13.136
Pre-mRNA-processing factor 19 OS=Mus musculus OX=10090 GN=Prpf19 PE=1 SV=1	PRPF19	0.431798	12.773
Actin-related protein 2/3 complex subunit 4 OS=Mus musculus OX=10090 GN=Arpc4 PE=2 SV=1	ARPC4	0.431798	12.288
Protein transport protein Sec31A OS=Mus musculus OX=10090 GN=Sec31a PE=1 SV=2	SEC31A	0.431798	10.967
Amine oxidase OS=Mus musculus OX=10090 GN=Aoc1l3 PE=2 SV=1	AOC1L3	0.431798	12.288
Sec1 family domain-containing protein 1 OS=Mus musculus OX=10090 GN=Scfd1 PE=1 SV=1	SCFD1	0.431798	12.773
Coiled-coil domain containing 47 OS=Mus musculus OX=10090 GN=Ccdc47 PE=2 SV=1	CCDC47	0.431798	12.288
AHNAK nucleoprotein (desmoyokin) OS=Mus musculus OX=10090 GN=Ahnak PE=1 SV=1	AHNAK	0.431798	10.967
Protein OS-9 OS=Mus musculus OX=10090 GN=Os9 PE=1 SV=2	OS9	0.431798	10.967
Heterochromatin protein 1-binding protein 3 OS=Mus musculus OX=10090 GN=Hp1bp3 PE=1 SV=1	HP1BP3	0.431798	10.967
Enoyl-CoA delta isomerase 2 OS=Mus musculus OX=10090 GN=Eci2 PE=1 SV=1	ECI2	0.431798	10.967
NEDD8-activating enzyme E1 catalytic subunit OS=Mus musculus OX=10090 GN=Uba3 PE=1 SV=1	UBA3	0.431798	11.966
Cullin 5 OS=Mus musculus OX=10090 GN=Cul5 PE=3 SV=1	CUL5	0.431798	12.288
RNA helicase OS=Mus musculus OX=10090 GN=Ddx23 PE=1 SV=1	DDX23	0.431798	12.288
Charged multivesicular body protein 4b OS=Mus musculus OX=10090 GN=Chmp4b PE=1 SV=2	CHMP4B	0.431798	11.966
Myelin expression factor 2 OS=Mus musculus OX=10090 GN=Myef2 PE=1 SV=1	MYEF2	0.431798	11.966
Nidogen-2 OS=Mus musculus OX=10090 GN=Nid2 PE=1 SV=2	NID2	0.431798	12.288
WD40 repeat-containing protein SMU1 OS=Mus musculus OX=10090 GN=Smu1 PE=2 SV=2	SMU1	0.431798	11.966
B-cell receptor-associated protein OS=Mus musculus OX=10090 GN=Bcap29 PE=1 SV=1	BCAP29	0.431798	12.288
WD repeat-containing protein 35 OS=Mus musculus OX=10090 GN=Wdr35 PE=1 SV=3	WDR35	0.431798	12.288
Cell cycle and apoptosis regulator protein 2 OS=Mus musculus OX=10090 GN=Ccar2 PE=1 SV=2	CCAR2	0.431798	11.966
Arp2/3 complex 34 kDa subunit OS=Mus musculus OX=10090 GN=Arpc2 PE=1 SV=1	ARPC2	0.431798	11.966
Heterogeneous nuclear ribonucleoprotein A0 OS=Mus musculus OX=10090 GN=Hnrnpa0 PE=1 SV=1	HNRNPA0	0.431798	11.966
GPI transamidase component PIG-S OS=Mus musculus OX=10090 GN=Pigs PE=1 SV=1	PIGS	0.431798	11.966
Stathmin OS=Mus musculus OX=10090 GN=Stmn1 PE=2 SV=1	STMN1	0.431798	12.288
Splicing factor 3a, subunit 3 OS=Mus musculus OX=10090 GN=Sf3a3 PE=1 SV=1	SF3A3	0.431798	12.288
MKIAA1247 protein (Fragment) OS=Mus musculus OX=10090 GN=Sulf2 PE=2 SV=1	SULF2	0.431798	10.967
UDP-glucose glycoprotein glucosyltransferase 2 OS=Mus musculus OX=10090 GN=Uggt2 PE=1 SV=1	UGGT2	0.431798	11.966
Heterogeneous nuclear ribonucleoprotein U-like protein 1 OS=Mus musculus OX=10090 GN=Hnrnpul1 PE=1 SV=1	HNRNPUL1	0.431798	10.967
Protein phosphatase 1G OS=Mus musculus OX=10090 GN=Ppm1g PE=1 SV=3	PPM1G	0.431798	11.966
Splicing factor, proline- and glutamine-rich OS=Mus musculus OX=10090 GN=Sfpq PE=1 SV=1	SFPQ	0.431798	11.966
Major urinary protein 11 OS=Mus musculus OX=10090 GN=Mup13 PE=3 SV=1	MUP13	0.431798	12.288
Golgin subfamily A member 5 OS=Mus musculus OX=10090 GN=Golga5 PE=1 SV=2	GOLGA5	0.431798	12.288
Importin-4 OS=Mus musculus OX=10090 GN=Ipo4 PE=1 SV=1	IPO4	0.431798	12.288
Sorting nexin-3 OS=Mus musculus OX=10090 GN=Snx3 PE=1 SV=3	SNX3	0.431798	11.966
Lysophospholipid acyltransferase 5 OS=Mus musculus OX=10090 GN=Lpcat3 PE=1 SV=1	LPCAT3	0.431798	11.966
Spectrin alpha chain, non-erythrocytic 1 OS=Mus musculus OX=10090 GN=Sptan1 PE=1 SV=1	SPTAN1	0.431798	11.966
Protein SET (Fragment) OS=Mus musculus OX=10090 GN=Set PE=1 SV=1	SET	0.431798	12.288
Serine/threonine kinase receptor associated protein OS=Mus musculus OX=10090 GN=Strap PE=1 SV=1	STRAP	0.431798	12.288
Heterogeneous nuclear ribonucleoprotein H3 OS=Mus musculus OX=10090 GN=Hnrnph3 PE=1 SV=1	HNRNPH3	0.431798	12.288
ATP-dependent RNA helicase DHX15 OS=Mus musculus OX=10090 GN=Dhx15 PE=1 SV=2	DHX15	0.431798	12.288
Activated RNA polymerase II transcriptional coactivator p15 OS=Mus musculus OX=10090 GN=Sub1 PE=1 SV=3	SUB1	0.431798	11.966
5'-nucleotidase OS=Mus musculus OX=10090 GN=Nt5e PE=1 SV=1	NT5E	0.431798	12.288
PPIase cyclophilin-type domain-containing protein OS=Mus musculus OX=10090 GN=Ppid PE=2 SV=1	PPID	0.431798	12.288
RNA transcription, translation and transport factor protein OS=Mus musculus OX=10090 GN=Rtraf PE=1 SV=1	RTRAF	0.431798	12.288
Phosphatidate cytidylyltransferase 1 OS=Mus musculus OX=10090 GN=Cds1 PE=1 SV=2	CDS1	0.431798	11.966
Mitochondrial import receptor subunit TOM70 OS=Mus musculus OX=10090 GN=Tomm70a PE=2 SV=1	TOMM70A	0.431798	10.967
Leucine-rich PPR motif-containing protein, mitochondrial OS=Mus musculus OX=10090 GN=Lrpprc PE=1 SV=2	LRPPRC	0.431798	11.966
Deoxyribonuclease-1-like 2 OS=Mus musculus OX=10090 GN=Dnase1l2 PE=2 SV=1	DNASE1L2	0.431798	11.966
Lipase maturation factor 1 OS=Mus musculus OX=10090 GN=Lmf1 PE=1 SV=1	LMF1	0.431798	10.967
Ceramide synthase 3 OS=Mus musculus OX=10090 GN=Cers3 PE=1 SV=1	CERS3	0.431798	12.288
H1.6 linker histone, cluster member OS=Mus musculus OX=10090 GN=H1f6 PE=1 SV=1	H1F6	0.431798	11.966
Cation-dependent mannose-6-phosphate receptor OS=Mus musculus OX=10090 GN=M6pr PE=1 SV=1	M6PR	0.431798	10.967
Pericentriolar material 1 OS=Mus musculus OX=10090 GN=Pcm1 PE=2 SV=1	PCM1	0.431798	10.967
Intraflagellar transport protein 81 homolog OS=Mus musculus OX=10090 GN=Ift81 PE=1 SV=4	IFT81	0.431798	11.966
Filamin-B OS=Mus musculus OX=10090 GN=Flnb PE=1 SV=3	FLNB	0.431798	10.967
Leucine-rich repeat-containing protein 46 OS=Mus musculus OX=10090 GN=Lrrc46 PE=1 SV=2	LRRC46	0.431798	11.966
KH domain-containing, RNA-binding, signal transduction-associated protein 3 OS=Mus musculus OX=10090 GN=Khdrbs3 PE=1 SV=1	KHDRBS3	0.431798	10.967
Golgi SNAP receptor complex member 1 OS=Mus musculus OX=10090 GN=Gosr1 PE=1 SV=2	GOSR1	0.431798	11.966
Anamorsin OS=Mus musculus OX=10090 GN=Ciapin1 PE=1 SV=1	CIAPIN1	0.431798	11.966
Cleavage and polyadenylation-specificity factor subunit 1 OS=Mus musculus OX=10090 GN=Cpsf1 PE=1 SV=1	CPSF1	0.431798	11.966
GMP synthase (glutamine-hydrolyzing) OS=Mus musculus OX=10090 GN=Gmps PE=1 SV=1	GMPS	0.431798	11.966
Importin subunit alpha-4 OS=Mus musculus OX=10090 GN=Kpna3 PE=1 SV=1	KPNA3	0.431798	11.966
Small nuclear ribonucleoprotein Sm D1 OS=Mus musculus OX=10090 GN=Snrpd1 PE=1 SV=1	SNRPD1	0.431798	11.966
Serine/arginine-rich splicing factor 5 OS=Mus musculus OX=10090 GN=Srsf5 PE=1 SV=2	SRSF5	0.431798	11.966
Eukaryotic peptide chain release factor subunit 1 OS=Mus musculus OX=10090 GN=Etf1 PE=2 SV=1	ETF1	0.431798	11.966
Lipid scramblase CLPTM1L OS=Mus musculus OX=10090 GN=Clptm1l PE=1 SV=1	CLPTM1L	0.431798	11.966
Phosphatidylinositol-glycan-specific phospholipase D OS=Mus musculus OX=10090 GN=Gpld1 PE=1 SV=1	GPLD1	0.431798	10.967
Microtubule-associated protein RP/EB family member 1 OS=Mus musculus OX=10090 GN=Mapre1 PE=1 SV=1	MAPRE1	0.431798	10.967
Proteasome activator complex subunit 3 OS=Mus musculus OX=10090 GN=Psme3 PE=1 SV=1	PSME3	0.431798	10.967
GPI ethanolamine phosphate transferase 3 OS=Mus musculus OX=10090 GN=Pigo PE=1 SV=1	PIGO	0.431798	11.966
Translin OS=Mus musculus OX=10090 GN=Tsn PE=1 SV=1	TSN	0.431798	10.967
DZF domain-containing protein OS=Mus musculus OX=10090 GN=Ilf2 PE=2 SV=1	ILF2	0.431798	11.966
RNA-binding protein FUS (Fragment) OS=Mus musculus OX=10090 GN=Fus PE=1 SV=1	FUS	0.431798	11.966
DNA-(apurinic or apyrimidinic site) endonuclease OS=Mus musculus OX=10090 GN=Apex1 PE=1 SV=2	APEX1	0.431798	11.966
Lipase maturation factor 2 OS=Mus musculus OX=10090 GN=Lmf2 PE=1 SV=1	LMF2	0.431798	10.967
Cilia- and flagella-associated protein 36 OS=Mus musculus OX=10090 GN=Cfap36 PE=2 SV=1	CFAP36	0.431798	11.966
m7GpppX diphosphatase OS=Mus musculus OX=10090 GN=Dcps PE=1 SV=1	DCPS	0.431798	11.966
Platelet-activating factor acetylhydrolase IB subunit alpha2 (Fragment) OS=Mus musculus OX=10090 GN=Pafah1b2 PE=1 SV=1	PAFAH1B2	0.431798	11.966
Intraflagellar transport protein 122 homolog OS=Mus musculus OX=10090 GN=Ift122 PE=1 SV=1	IFT122	0.431798	10.967
Bromodomain adjacent to zinc finger domain protein 1A OS=Mus musculus OX=10090 GN=Baz1a PE=1 SV=1	BAZ1A	0.431798	10.967
SPARC-related modular calcium-binding protein 1 OS=Mus musculus OX=10090 GN=Smoc1 PE=2 SV=2	SMOC1	0.431798	10.967
Ran-specific GTPase-activating protein OS=Mus musculus OX=10090 GN=Ranbp1 PE=1 SV=2	RANBP1	0.431798	10.967
Anoctamin-10 OS=Mus musculus OX=10090 GN=Ano10 PE=1 SV=1	ANO10	0.431798	10.967
Copper transport protein ATOX1 OS=Mus musculus OX=10090 GN=Atox1 PE=1 SV=1	ATOX1	0.431798	11.551
RING-type E3 ubiquitin transferase OS=Mus musculus OX=10090 GN=Syvn1 PE=1 SV=1	SYVN1	0.431798	10.967
Vacuolar protein sorting-associated protein 35 OS=Mus musculus OX=10090 GN=Vps35 PE=2 SV=1	VPS35	0.431798	10.967
ATP-binding cassette sub-family B member 5 OS=Mus musculus OX=10090 GN=Abcb5 PE=2 SV=1	ABCB5	0.431798	10.967
TPR_REGION domain-containing protein OS=Mus musculus OX=10090 GN=Naa25 PE=2 SV=1	NAA25	0.431798	11.551
Endoplasmic reticulum metallopeptidase 1 OS=Mus musculus OX=10090 GN=Ermp1 PE=1 SV=2	ERMP1	0.431798	10.967
CDGSH iron-sulfur domain-containing protein 2 OS=Mus musculus OX=10090 GN=Cisd2 PE=1 SV=1	CISD2	0.431798	10.967
RIKEN cDNA 1700020N01 gene OS=Mus musculus OX=10090 GN=1700020N01Rik PE=1 SV=1	1700020N01RIK	0.431798	10.967
Pre-mRNA-processing factor 40 homolog A OS=Mus musculus OX=10090 GN=Prpf40a PE=1 SV=1	PRPF40A	0.431798	10.967
Alpha-T-catenin OS=Mus musculus OX=10090 GN=Ctnna3 PE=2 SV=1	CTNNA3	0.431798	11.551
Profilin OS=Mus musculus OX=10090 GN=Pfn2 PE=1 SV=1	PFN2	0.431798	10.967
Serine peptidase inhibitor, Kunitz type, 3 OS=Mus musculus OX=10090 GN=Spint3 PE=2 SV=1	SPINT3	0.431798	10.967
Deoxyuridine 5'-triphosphate nucleotidohydrolase OS=Mus musculus OX=10090 GN=Dut PE=1 SV=1	DUT	0.431798	10.967
Scm polycomb group protein-like 2 OS=Mus musculus OX=10090 GN=Scml2 PE=1 SV=1	SCML2	0.431798	10.967
Laminin subunit gamma-2 OS=Mus musculus OX=10090 GN=Lamc2 PE=1 SV=2	LAMC2	0.431798	10.967
Importin subunit alpha-1 OS=Mus musculus OX=10090 GN=Kpna2 PE=1 SV=2	KPNA2	0.431798	10.967
Protein SEC13 homolog OS=Mus musculus OX=10090 GN=Sec13 PE=1 SV=3	SEC13	0.431798	10.967
Translin-associated protein X OS=Mus musculus OX=10090 GN=Tsnax PE=1 SV=1	TSNAX	0.431798	10.967
Lysophosphatidylserine lipase ABHD12 OS=Mus musculus OX=10090 GN=Abhd12 PE=1 SV=1	ABHD12	0.431798	10.967
MKIAA0248 protein (Fragment) OS=Mus musculus OX=10090 GN=Gbf1 PE=1 SV=1	GBF1	0.431798	10.967
Testicular spindle-associated protein SHCBP1L OS=Mus musculus OX=10090 GN=Shcbp1l PE=1 SV=1	SHCBP1L	0.431798	10.967
Endoplasmic reticulum aminopeptidase 1 OS=Mus musculus OX=10090 GN=Erap1 PE=1 SV=2	ERAP1	0.431798	10.967
U2 snRNP-associated SURP motif-containing protein OS=Mus musculus OX=10090 GN=U2surp PE=1 SV=3	U2SURP	0.431798	10.967
Endoplasmic reticulum lectin 1 (Fragment) OS=Mus musculus OX=10090 GN=Erlec1 PE=2 SV=1	ERLEC1	0.431798	10.967
Kininogen-1 OS=Mus musculus OX=10090 GN=Kng1 PE=1 SV=1	KNG1	0.431798	10.967
Thymopoietin OS=Mus musculus OX=10090 GN=Tmpo PE=2 SV=1	TMPO	0.431798	10.967
ER membrane protein complex subunit 3 OS=Mus musculus OX=10090 GN=Emc3 PE=1 SV=3	EMC3	0.431798	10.967
Splicing factor 3B subunit 6 (Fragment) OS=Mus musculus OX=10090 GN=Sf3b6 PE=1 SV=1	SF3B6	0.431798	10.967
Signal peptidase complex subunit 1 OS=Mus musculus OX=10090 GN=Spcs1 PE=1 SV=1	SPCS1	0.431798	10.967
Dynamin-type G domain-containing protein (Fragment) OS=Mus musculus OX=10090 GN=Ehd1 PE=2 SV=1	EHD1	0.431798	10.967
COP9 signalosome complex subunit 7b OS=Mus musculus OX=10090 GN=Cops7b PE=1 SV=1	COPS7B	0.431798	10.967
Serine protease inhibitor kazal-like protein, minor form OS=Mus musculus OX=10090 GN=Spinkl PE=1 SV=1	SPINKL	0.431798	10.967
Heat shock factor-binding protein 1 OS=Mus musculus OX=10090 GN=Hsbp1 PE=1 SV=1	HSBP1	0.431798	10.967
Adenylosuccinate lyase OS=Mus musculus OX=10090 GN=Adsl PE=1 SV=1	ADSL	0.431798	10.967
L-type lectin-like domain-containing protein OS=Mus musculus OX=10090 GN=Lman1 PE=2 SV=1	LMAN1	0.431798	10.967
Nucleoside diphosphate kinase OS=Mus musculus OX=10090 GN=Ndk3 PE=3 SV=1	NDK3	0.431798	10.967
ATP-citrate synthase OS=Mus musculus OX=10090 GN=Acly PE=2 SV=1	ACLY	0.431798	10.967
Programmed cell death protein 4 OS=Mus musculus OX=10090 GN=Pdcd4 PE=1 SV=1	PDCD4	0.431798	10.967
Intraflagellar transport protein 52 homolog (Fragment) OS=Mus musculus OX=10090 GN=Ift52 PE=1 SV=1	IFT52	0.431798	10.967
GPI inositol-deacylase OS=Mus musculus OX=10090 GN=Pgap1 PE=1 SV=3	PGAP1	0.431798	10.967
Testican-1 OS=Mus musculus OX=10090 GN=Spock1 PE=2 SV=2	SPOCK1	0.431798	10.967
Bifunctional phosphoribosylaminoimidazole carboxylase/phosphoribosylaminoimidazole succinocarboxamide synthetase OS=Mus musculus OX=10090 GN=Paics PE=1 SV=4	PAICS	0.431798	10.967
Acylglycerol kinase, mitochondrial OS=Mus musculus OX=10090 GN=Agk PE=1 SV=1	AGK	0.431798	10.967
EF-hand domain-containing protein D2 OS=Mus musculus OX=10090 GN=Efhd2 PE=1 SV=1	EFHD2	0.431798	10.967
WAP four-disulfide core domain protein 8 OS=Mus musculus OX=10090 GN=Wfdc8 PE=2 SV=1	WFDC8	0.431798	10.967
MOB1, Mps One Binder kinase activator-like 1A (Yeast) OS=Mus musculus OX=10090 GN=Mob1b PE=1 SV=1	MOB1B	0.431798	10.967
Inactive serine/threonine-protein kinase VRK3 (Fragment) OS=Mus musculus OX=10090 GN=Vrk3 PE=1 SV=1	VRK3	0.431798	10.967
Twinfilin-1 OS=Mus musculus OX=10090 GN=Twf1 PE=1 SV=2	TWF1	0.431798	10.967
Protein YIPF5 OS=Mus musculus OX=10090 GN=Yipf5 PE=1 SV=1	YIPF5	0.431798	10.967
DDRGK domain-containing protein 1 OS=Mus musculus OX=10090 GN=Ddrgk1 PE=1 SV=2	DDRGK1	0.431798	10.967
Splicing factor 3B subunit 5 OS=Mus musculus OX=10090 GN=Sf3b5 PE=2 SV=1	SF3B5	0.431798	10.967
Tetraspanin (Fragment) OS=Mus musculus OX=10090 GN=Cd82 PE=1 SV=1	CD82	0.431798	10.967
Beta-globin OS=Mus musculus OX=10090 GN=Hbbt2 PE=3 SV=1	HBBT2	0.431798	-13.551
Splicing factor 3b, subunit 3 OS=Mus musculus OX=10090 GN=Sf3b3 PE=2 SV=1	SF3B3	0.431798	13.666
La-related protein 7 OS=Mus musculus OX=10090 GN=Larp7 PE=1 SV=2	LARP7	0.431798	13.666
Pre-mRNA-processing-splicing factor 8 OS=Mus musculus OX=10090 GN=Prpf8 PE=1 SV=2	PRPF8	0.431798	12.551
Interleukin enhancer-binding factor 3 OS=Mus musculus OX=10090 GN=Ilf3 PE=1 SV=1	ILF3	0.431798	13.666
Dynactin subunit 2 OS=Mus musculus OX=10090 GN=Dctn2 PE=1 SV=1	DCTN2	0.431798	12.551
U5 small nuclear ribonucleoprotein 200 kDa helicase OS=Mus musculus OX=10090 GN=Snrnp200 PE=1 SV=1	SNRNP200	0.431798	12.551
Small nuclear ribonucleoprotein Sm D2 OS=Mus musculus OX=10090 GN=Snrpd2 PE=1 SV=1	SNRPD2	0.431798	12.551
SEC63 OS=Mus musculus OX=10090 GN=Sec63 PE=2 SV=1	SEC63	0.431798	11.551
Alkaline phosphatase, germ cell type OS=Mus musculus OX=10090 GN=Alpg PE=2 SV=2	ALPG	0.431798	12.551
Sorting nexin-1 OS=Mus musculus OX=10090 GN=Snx1 PE=2 SV=1	SNX1	0.431798	12.551
Coatomer subunit delta OS=Mus musculus OX=10090 GN=Arcn1 PE=1 SV=2	ARCN1	0.431798	12.551
Coronin OS=Mus musculus OX=10090 GN=Coro1c PE=2 SV=1	CORO1C	0.431798	11.551
Coatomer subunit beta OS=Mus musculus OX=10090 GN=Copb1 PE=1 SV=1	COPB1	0.431798	11.551
Aminopeptidase B OS=Mus musculus OX=10090 GN=Rnpep PE=1 SV=2	RNPEP	0.431798	11.551
COP9 signalosome complex subunit 6 OS=Mus musculus OX=10090 GN=Cops6 PE=1 SV=1	COPS6	0.431798	11.551
Very-long-chain 3-oxoacyl-CoA reductase OS=Mus musculus OX=10090 GN=Hsd17b12 PE=1 SV=1	HSD17B12	0.431798	11.551
Adenylosuccinate synthetase isozyme 2 OS=Mus musculus OX=10090 GN=Adss PE=1 SV=1	ADSS	0.431798	11.551
Dynein light intermediate chain (Fragment) OS=Mus musculus OX=10090 GN=Dync1li2 PE=1 SV=1	DYNC1LI2	0.431798	12.551
Scaffold attachment factor B1 OS=Mus musculus OX=10090 GN=Safb PE=1 SV=2	SAFB	0.431798	12.551
COP9 signalosome complex subunit 2 OS=Mus musculus OX=10090 GN=Cops2 PE=1 SV=1	COPS2	0.431798	12.551
Vacuolar protein sorting-associated protein 26A OS=Mus musculus OX=10090 GN=Vps26a PE=1 SV=1	VPS26A	0.431798	12.551
DNA topoisomerase 2-alpha OS=Mus musculus OX=10090 GN=Top2a PE=1 SV=2	TOP2A	0.431798	11.551
Laminin subunit beta-2 OS=Mus musculus OX=10090 GN=Lamb2 PE=1 SV=2	LAMB2	0.431798	11.551
Guanine nucleotide-binding protein G(s) subunit alpha isoforms short OS=Mus musculus OX=10090 GN=Gnas PE=1 SV=1	GNAS	0.431798	12.551
Beta-glucuronidase OS=Mus musculus OX=10090 GN=Gusb PE=1 SV=2	GUSB	0.431798	11.551
Cullin-4A OS=Mus musculus OX=10090 GN=Cul4a PE=1 SV=1	CUL4A	0.431798	11.551
Myotrophin OS=Mus musculus OX=10090 GN=Mtpn PE=1 SV=2	MTPN	0.431798	11.551
Golgin subfamily A member 3 OS=Mus musculus OX=10090 GN=Golga3 PE=1 SV=3	GOLGA3	0.431798	11.551
Ubiquitin recognition factor in ER-associated degradation protein 1 OS=Mus musculus OX=10090 GN=Ufd1 PE=1 SV=2	UFD1	0.431798	11.551
Apoptotic chromatin condensation inducer in the nucleus OS=Mus musculus OX=10090 GN=Acin1 PE=1 SV=3	ACIN1	0.431798	11.551
SUMO-activating enzyme subunit 2 OS=Mus musculus OX=10090 GN=Uba2 PE=1 SV=1	UBA2	0.431798	11.551
Alpha-centractin OS=Mus musculus OX=10090 GN=Actr1a PE=1 SV=1	ACTR1A	0.431798	11.551
High mobility group protein B2 OS=Mus musculus OX=10090 GN=Hmgb2 PE=1 SV=3	HMGB2	0.431798	11.551
PKS_ER domain-containing protein OS=Mus musculus OX=10090 GN=Vat1 PE=2 SV=1	VAT1	0.431798	11.551
Hsp90 co-chaperone Cdc37 OS=Mus musculus OX=10090 GN=Cdc37 PE=1 SV=1	CDC37	0.431798	11.551
RNA-binding protein 39 OS=Mus musculus OX=10090 GN=Rbm39 PE=1 SV=1	RBM39	0.431798	11.551
Eukaryotic translation elongation factor 1 epsilon-1 OS=Mus musculus OX=10090 GN=Eef1e1 PE=1 SV=1	EEF1E1	0.431798	11.966
RNA-binding protein Luc7-like 2 OS=Mus musculus OX=10090 GN=Luc7l2 PE=2 SV=1	LUC7L2	0.431798	11.551
WD repeat-containing protein 54 OS=Mus musculus OX=10090 GN=Wdr54 PE=1 SV=1	WDR54	0.431798	11.551
Pentaxin OS=Mus musculus OX=10090 GN=Crp PE=2 SV=1	CRP	0.431798	11.551
Intraflagellar transport protein 80 homolog OS=Mus musculus OX=10090 GN=Ift80 PE=1 SV=1	IFT80	0.431798	11.551
Staphylococcal nuclease domain-containing protein OS=Mus musculus OX=10090 GN=Snd1 PE=2 SV=1	SND1	0.431798	11.551
Sec24-related gene family, member C (S. cerevisiae) OS=Mus musculus OX=10090 GN=Sec24c PE=1 SV=1	SEC24C	0.431798	11.551
Ubiquitin-conjugating enzyme E2 variant 1 OS=Mus musculus OX=10090 GN=Ube2v1 PE=4 SV=1	UBE2V1	0.431798	11.551
RIKEN cDNA 1700037H04 gene OS=Mus musculus OX=10090 GN=1700037H04Rik PE=1 SV=1	1700037H04RIK	0.431798	11.551
Paraspeckle component 1 OS=Mus musculus OX=10090 GN=Pspc1 PE=1 SV=1	PSPC1	0.431798	11.551
Tetratricopeptide repeat protein 30A1 OS=Mus musculus OX=10090 GN=Ttc30a1 PE=1 SV=1	TTC30A1	0.431798	11.551
Calcyclin-binding protein OS=Mus musculus OX=10090 GN=Cacybp PE=1 SV=1	CACYBP	0.431798	11.551
SWI/SNF complex subunit SMARCC2 OS=Mus musculus OX=10090 GN=Smarcc2 PE=1 SV=1	SMARCC2	0.431798	11.551
RNA helicase (Fragment) OS=Mus musculus OX=10090 GN=Eif4a3 PE=1 SV=1	EIF4A3	0.431798	11.551
Unconventional myosin-VI OS=Mus musculus OX=10090 GN=Myo6 PE=1 SV=1	MYO6	0.431798	11.551
Glucose-induced degradation protein 8 homolog OS=Mus musculus OX=10090 GN=Gid8 PE=1 SV=1	GID8	0.431798	11.551
Endoplasmic reticulum-Golgi intermediate compartment protein (Fragment) OS=Mus musculus OX=10090 GN=Ergic3 PE=1 SV=1	ERGIC3	0.431798	11.551
Adiponectin f1 OS=Mus musculus OX=10090 GN=Adif1 PE=4 SV=1	ADIF1	0.431798	11.551
MKIAA4137 protein (Fragment) OS=Mus musculus OX=10090 GN=Sel1l PE=2 SV=1	SEL1L	0.431798	11.551
Cytoplasmic dynein 1 intermediate chain 2 OS=Mus musculus OX=10090 GN=Dync1i2 PE=1 SV=1	DYNC1I2	0.431798	11.551
Glypican-4 OS=Mus musculus OX=10090 GN=Gpc4 PE=1 SV=2	GPC4	0.431798	11.551
SUMO-activating enzyme subunit 1 OS=Mus musculus OX=10090 GN=Sae1 PE=1 SV=1	SAE1	0.431798	11.551
Cleavage and polyadenylation specificity factor subunit 5 OS=Mus musculus OX=10090 GN=Nudt21 PE=1 SV=1	NUDT21	0.431798	11.551
Eukaryotic translation initiation factor 2 subunit 3, Y-linked OS=Mus musculus OX=10090 GN=Eif2s3y PE=1 SV=2	EIF2S3Y	0.431798	11.551
Golgi resident protein GCP60 OS=Mus musculus OX=10090 GN=Acbd3 PE=1 SV=1	ACBD3	0.431798	11.551
U1 small nuclear ribonucleoprotein 70 kDa OS=Mus musculus OX=10090 GN=Snrnp70 PE=2 SV=1	SNRNP70	0.431798	11.551
GDP-L-fucose synthase OS=Mus musculus OX=10090 GN=Gfus PE=1 SV=3	GFUS	0.431798	11.551
Serine/arginine-rich splicing factor 2 OS=Mus musculus OX=10090 GN=Srsf2 PE=1 SV=4	SRSF2	0.431798	11.551
Complement component receptor 1-like protein OS=Mus musculus OX=10090 GN=Cr1l PE=1 SV=1	CR1L	0.431798	11.551
Calcineurin B homologous protein 1 OS=Mus musculus OX=10090 GN=Chp1 PE=1 SV=1	CHP1	0.431798	11.551
CYFIP-related Rac1 interactor B OS=Mus musculus OX=10090 GN=Cyrib PE=1 SV=1	CYRIB	0.431798	11.551
Mortality factor 4-like protein 1 OS=Mus musculus OX=10090 GN=Morf4l1 PE=1 SV=2	MORF4L1	0.431798	11.551
28S ribosomal protein S7, mitochondrial OS=Mus musculus OX=10090 GN=Mrps7 PE=1 SV=1	MRPS7	0.431798	11.551
Serine/arginine-rich-splicing factor 7 OS=Mus musculus OX=10090 GN=Srsf7 PE=1 SV=1	SRSF7	0.431798	11.551
Peroxisomal membrane protein PEX13 OS=Mus musculus OX=10090 GN=Pex13 PE=1 SV=1	PEX13	0.431798	10.967
Alpha-1-acid glycoprotein 1 OS=Mus musculus OX=10090 GN=Orm1 PE=1 SV=1	ORM1	0.431798	10.967
Calicin OS=Mus musculus OX=10090 GN=Ccin PE=1 SV=1	CCIN	0.431798	-0.71
Thioredoxin-dependent peroxide reductase, mitochondrial OS=Mus musculus OX=10090 GN=Prdx3 PE=1 SV=1	PRDX3	0.431798	1.7
26S proteasome non-ATPase regulatory subunit 14 OS=Mus musculus OX=10090 GN=Psmd14 PE=1 SV=2	PSMD14	0.420216	-0.736
MICOS complex subunit Mic19 OS=Mus musculus OX=10090 GN=Chchd3 PE=1 SV=1	CHCHD3	0.420216	-0.7
SRSF protein kinase 2 OS=Mus musculus OX=10090 GN=Srpk2 PE=1 SV=1	SRPK2	0.420216	0.999
Cytochrome c oxidase subunit 7A-related protein, mitochondrial OS=Mus musculus OX=10090 GN=Cox7a2l PE=1 SV=1	COX7A2L	0.420216	-0.584
Serine/threonine-protein phosphatase OS=Mus musculus OX=10090 GN=Ppp6c PE=1 SV=1	PPP6C	0.420216	0
NADH dehydrogenase [ubiquinone] iron-sulfur protein 5 OS=Mus musculus OX=10090 GN=Ndufs5 PE=2 SV=1	NDUFS5	0.420216	-0.234
RING-type E3 ubiquitin transferase OS=Mus musculus OX=10090 GN=Stub1 PE=1 SV=1	STUB1	0.420216	1.321
Glia maturation factor OS=Mus musculus OX=10090 GN=Gmfb PE=2 SV=1	GMFB	0.420216	0.998
AP-1 complex subunit gamma-1 OS=Mus musculus OX=10090 GN=Ap1g1 PE=1 SV=3	AP1G1	0.420216	0.677
Protein FAM166A OS=Mus musculus OX=10090 GN=Fam166a PE=2 SV=1	FAM166A	0.420216	-0.736
Peroxiredoxin-5 (Fragment) OS=Mus musculus OX=10090 GN=Prdx5 PE=2 SV=1	PRDX5	0.420216	-0.289
Ubiquitin carboxyl-terminal hydrolase isozyme L5 OS=Mus musculus OX=10090 GN=Uchl5 PE=1 SV=2	UCHL5	0.420216	-0.485
Protein STPG4 OS=Mus musculus OX=10090 GN=Stpg4 PE=1 SV=1	STPG4	0.420216	-0.996
PCI domain-containing protein OS=Mus musculus OX=10090 GN=Psmd12 PE=2 SV=1	PSMD12	0.420216	0.254
L-lactate dehydrogenase C chain OS=Mus musculus OX=10090 GN=Ldhc PE=1 SV=2	LDHC	0.420216	-0.265
Kinesin-like protein OS=Mus musculus OX=10090 GN=Kif3b PE=1 SV=1	KIF3B	0.420216	1.321
NADH-ubiquinone oxidoreductase 75 kDa subunit, mitochondrial OS=Mus musculus OX=10090 GN=Ndufs1 PE=2 SV=1	NDUFS1	0.420216	-0.283
Regulator of microtubule dynamics protein 2 OS=Mus musculus OX=10090 GN=Rmdn2 PE=1 SV=1	RMDN2	0.408935	-0.677
ADP-ribosylation factor 3 OS=Mus musculus OX=10090 GN=Arf3 PE=2 SV=2	ARF3	0.408935	0.999
AP complex subunit beta OS=Mus musculus OX=10090 GN=Ap2b1 PE=2 SV=1	AP2B1	0.408935	0.736
Solute carrier family 2, facilitated glucose transporter member 5 OS=Mus musculus OX=10090 GN=Slc2a5 PE=1 SV=2	SLC2A5	0.408935	-0.459
Fatty-acid amide hydrolase 1 OS=Mus musculus OX=10090 GN=Faah PE=1 SV=1	FAAH	0.408935	-0.415
Epimerase family protein SDR39U1 OS=Mus musculus OX=10090 GN=Sdr39u1 PE=1 SV=2	SDR39U1	0.408935	-0.514
3-hydroxyisobutyryl-CoA hydrolase, mitochondrial OS=Mus musculus OX=10090 GN=Hibch PE=1 SV=1	HIBCH	0.408935	-0.402
NADH dehydrogenase [ubiquinone] flavoprotein 2, mitochondrial OS=Mus musculus OX=10090 GN=Ndufv2 PE=1 SV=2	NDUFV2	0.39794	-0.345
NADH dehydrogenase [ubiquinone] 1 alpha subcomplex subunit 10, mitochondrial OS=Mus musculus OX=10090 GN=Ndufa10 PE=1 SV=1	NDUFA10	0.39794	-0.485
Beta-defensin 11 OS=Mus musculus OX=10090 GN=Defb11 PE=2 SV=1	DEFB11	0.39794	0.829
26S proteasome non-ATPase regulatory subunit 4 OS=Mus musculus OX=10090 GN=Psmd4 PE=1 SV=1	PSMD4	0.39794	-0.497
Tektin bundle interacting protein 1 OS=Mus musculus OX=10090 GN=Tektip1 PE=2 SV=1	TEKTIP1	0.39794	-1.222
Protein disulfide-isomerase OS=Mus musculus OX=10090 GN=Txndc5 PE=1 SV=1	TXNDC5	0.39794	1.584
Dynein light chain Tctex-type 2A1 OS=Mus musculus OX=10090 GN=Dynlt2a2 PE=1 SV=1	DYNLT2A2	0.39794	-0.321
Glutaredoxin-related protein 5, mitochondrial OS=Mus musculus OX=10090 GN=Glrx5 PE=1 SV=2	GLRX5	0.39794	-0.628
Tetratricopeptide repeat domain 39D OS=Mus musculus OX=10090 GN=Ttc39d PE=2 SV=1	TTC39D	0.39794	1.115
WAP four-disulfide core domain 16 OS=Mus musculus OX=10090 GN=Wfdc16 PE=4 SV=1	WFDC16	0.39794	0.378
Parkinson disease protein 7 homolog OS=Mus musculus OX=10090 GN=Park7 PE=1 SV=1	PARK7	0.39794	-0.415
NADH dehydrogenase [ubiquinone] 1 beta subcomplex subunit 5, mitochondrial OS=Mus musculus OX=10090 GN=Ndufb5 PE=2 SV=1	NDUFB5	0.39794	0.637
V-type proton ATPase subunit E 2 OS=Mus musculus OX=10090 GN=Atp6v1e2 PE=1 SV=1	ATP6V1E2	0.387216	-0.628
Defensin_propep domain-containing protein OS=Mus musculus OX=10090 GN=AY761185 PE=2 SV=1	AY761185	0.387216	0.485
Glutamine synthetase OS=Mus musculus OX=10090 GN=Glul PE=1 SV=6	GLUL	0.387216	0.474
Leucine-rich repeat-containing protein 34 OS=Mus musculus OX=10090 GN=Lrrc34 PE=1 SV=1	LRRC34	0.387216	-0.415
Amine oxidase (Fragment) OS=Mus musculus OX=10090 GN=Maoa PE=2 SV=1	MAOA	0.387216	-0.637
Cathepsin B OS=Mus musculus OX=10090 GN=Ctsb PE=1 SV=2	CTSB	0.387216	1.222
Protein phosphatase methylesterase 1 OS=Mus musculus OX=10090 GN=Ppme1 PE=1 SV=5	PPME1	0.387216	1.584
Ubiquitin-40S ribosomal protein S27a OS=Mus musculus OX=10090 GN=Rps27a PE=1 SV=2	RPS27A	0.387216	-0.175
ADP/ATP translocase 2 OS=Mus musculus OX=10090 GN=Slc25a5 PE=1 SV=3	SLC25A5	0.376751	1.137
Mannosyl-oligosaccharide 1,2-alpha-mannosidase IA OS=Mus musculus OX=10090 GN=Man1a1 PE=1 SV=1	MAN1A1	0.376751	1.53
Leucine-rich repeat-containing protein 59 OS=Mus musculus OX=10090 GN=Lrrc59 PE=2 SV=1	LRRC59	0.376751	1.584
Carbonyl reductase (NADPH) OS=Mus musculus OX=10090 GN=Cbr1 PE=1 SV=1	CBR1	0.376751	0.414
Tektin-2 OS=Mus musculus OX=10090 GN=Tekt2 PE=1 SV=1	TEKT2	0.376751	-0.369
L-lactate dehydrogenase OS=Mus musculus OX=10090 GN=Ldhal6b PE=1 SV=1	LDHAL6B	0.376751	-0.204
Carnitine O-palmitoyltransferase OS=Mus musculus OX=10090 GN=Cpt1b PE=2 SV=1	CPT1B	0.376751	-0.53
Lysozyme e OS=Mus musculus OX=10090 GN=Spaca5 PE=1 SV=1	SPACA5	0.376751	-0.248
3-hydroxyisobutyrate dehydrogenase, mitochondrial OS=Mus musculus OX=10090 GN=Hibadh PE=1 SV=1	HIBADH	0.376751	-0.263
Pro-cathepsin H (Fragment) OS=Mus musculus OX=10090 GN=Ctsh PE=1 SV=6	CTSH	0.376751	0.584
Carboxylesterase 5A OS=Mus musculus OX=10090 GN=Ces5a PE=2 SV=1	CES5A	0.376751	0.663
Transitional endoplasmic reticulum ATPase OS=Mus musculus OX=10090 GN=Vcp PE=1 SV=4	VCP	0.376751	0.126
Programmed cell death protein 6 OS=Mus musculus OX=10090 GN=Pdcd6 PE=1 SV=2	PDCD6	0.376751	0.847
Calmin OS=Mus musculus OX=10090 GN=Clmn PE=2 SV=1	CLMN	0.376751	-0.538
NADH dehydrogenase [ubiquinone] 1 alpha subcomplex subunit 9, mitochondrial OS=Mus musculus OX=10090 GN=Ndufa9 PE=1 SV=1	NDUFA9	0.376751	-0.459
E3 ubiquitin-protein ligase PPP1R11 OS=Mus musculus OX=10090 GN=Ppp1r11 PE=1 SV=1	PPP1R11	0.376751	-0.222
AAA domain-containing protein OS=Mus musculus OX=10090 GN=Psmc3 PE=2 SV=1	PSMC3	0.376751	-0.439
Chaperonin-containing TCP1, subunit 8 (theta)-like 1 OS=Mus musculus OX=10090 GN=Cct8l1 PE=1 SV=1	CCT8L1	0.366532	-0.459
Profilin-1 OS=Mus musculus OX=10090 GN=Pfn1 PE=1 SV=2	PFN1	0.366532	1.999
Tetraspanin-6 OS=Mus musculus OX=10090 GN=Tspan6 PE=1 SV=1	TSPAN6	0.366532	1.321
GLOBIN domain-containing protein OS=Mus musculus OX=10090 PE=2 SV=1		0.366532	0.373
Phospholipase B1, membrane-associated OS=Mus musculus OX=10090 GN=Plb1 PE=1 SV=2	PLB1	0.366532	-0.456
Serine/threonine-protein phosphatase 5 OS=Mus musculus OX=10090 GN=Ppp5c PE=1 SV=3	PPP5C	0.366532	0.998
Beta-defensin 22 OS=Mus musculus OX=10090 GN=Defb22 PE=1 SV=1	DEFB22	0.366532	-0.584
Peptidyl-prolyl cis-trans isomerase FKBP1A OS=Mus musculus OX=10090 GN=Fkbp1a PE=1 SV=2	FKBP1A	0.366532	0.322
26S proteasome regulatory subunit 6B OS=Mus musculus OX=10090 GN=Psmc4 PE=1 SV=2	PSMC4	0.356547	-0.312
Serine/threonine-protein phosphatase 2A 56 kDa regulatory subunit gamma isoform OS=Mus musculus OX=10090 GN=Ppp2r5c PE=1 SV=2	PPP2R5C	0.356547	1.222
Presequence protease, mitochondrial OS=Mus musculus OX=10090 GN=Pitrm1 PE=1 SV=1	PITRM1	0.356547	-0.807
IQ and ubiquitin-like domain-containing protein OS=Mus musculus OX=10090 GN=Iqub PE=1 SV=2	IQUB	0.356547	-0.523
DnaJ homolog subfamily A member 4 OS=Mus musculus OX=10090 GN=Dnaja4 PE=2 SV=1	DNAJA4	0.356547	0.273
Vesicle-associated membrane protein 3 OS=Mus musculus OX=10090 GN=Vamp3 PE=1 SV=1	VAMP3	0.356547	-0.637
KUNITZ5 OS=Mus musculus OX=10090 GN=Spint5 PE=2 SV=1	SPINT5	0.356547	0.502
Xaa-Pro aminopeptidase 1 OS=Mus musculus OX=10090 GN=Xpnpep1 PE=1 SV=1	XPNPEP1	0.356547	-0.348
Glutathione S-transferase theta-2 (Fragment) OS=Mus musculus OX=10090 GN=Gstt2 PE=1 SV=1	GSTT2	0.356547	-0.17
Proteasome subunit alpha type-3 OS=Mus musculus OX=10090 GN=Psma3 PE=1 SV=3	PSMA3	0.356547	-0.115
Decorin OS=Mus musculus OX=10090 GN=Dcn PE=1 SV=1	DCN	0.346787	2.584
GLI pathogenesis-related 1-like 3 OS=Mus musculus OX=10090 GN=Glipr1l3 PE=3 SV=1	GLIPR1L3	0.346787	-0.378
Iron-sulfur protein NUBPL OS=Mus musculus OX=10090 GN=Nubpl PE=2 SV=1	NUBPL	0.346787	-0.806
Proteasome subunit alpha type OS=Mus musculus OX=10090 GN=Psma5 PE=2 SV=1	PSMA5	0.346787	-0.245
J domain-containing protein OS=Mus musculus OX=10090 GN=Dnajb1 PE=1 SV=1	DNAJB1	0.346787	1.807
WAP four-disulfide core domain 10 OS=Mus musculus OX=10090 GN=Wfdc10 PE=2 SV=1	WFDC10	0.346787	0.735
Long-chain-fatty-acid--CoA ligase OS=Mus musculus OX=10090 GN=Acsl6 PE=2 SV=1	ACSL6	0.346787	0.999
Beta-mannosidase OS=Mus musculus OX=10090 GN=Manba PE=1 SV=1	MANBA	0.346787	1.137
Prostaglandin-H2 D-isomerase OS=Mus musculus OX=10090 GN=Ptgds PE=1 SV=1	PTGDS	0.346787	0.658
Actin-related protein T3 OS=Mus musculus OX=10090 GN=Actrt3 PE=1 SV=1	ACTRT3	0.346787	-0.996
Centromere protein J OS=Mus musculus OX=10090 GN=Fam205c PE=2 SV=1	FAM205C	0.337242	-0.651
Calcium-binding protein 39 OS=Mus musculus OX=10090 GN=Cab39 PE=1 SV=2	CAB39	0.337242	-0.289
Glyceraldehyde-3-phosphate dehydrogenase OS=Mus musculus OX=10090 GN=Gapdh PE=1 SV=1	GAPDH	0.337242	-0.188
Alpha-ketoglutarate dehydrogenase component 4 OS=Mus musculus OX=10090 GN=Mrps36 PE=1 SV=1	MRPS36	0.327902	-0.736
Serine (or cysteine) peptidase inhibitor, clade A (alpha-1 antiproteinase, antitrypsin), member 16 OS=Mus musculus OX=10090 GN=Serpina16 PE=3 SV=1	SERPINA16	0.327902	0.555
Palmitoyl-protein thioesterase ABHD10, mitochondrial OS=Mus musculus OX=10090 GN=Abhd10 PE=1 SV=1	ABHD10	0.318759	-0.402
14 kDa phosphohistidine phosphatase OS=Mus musculus OX=10090 GN=Phpt1 PE=1 SV=1	PHPT1	0.318759	-0.299
Isovaleryl-CoA dehydrogenase, mitochondrial OS=Mus musculus OX=10090 GN=Ivd PE=1 SV=1	IVD	0.318759	0.998
Probable C-mannosyltransferase DPY19L2 OS=Mus musculus OX=10090 GN=Dpy19l2 PE=1 SV=1	DPY19L2	0.318759	0.584
ATP synthase subunit d, mitochondrial OS=Mus musculus OX=10090 GN=Atp5pd PE=1 SV=3	ATP5PD	0.318759	-0.134
Heat shock 70 kDa protein 4L OS=Mus musculus OX=10090 GN=Hspa4l PE=1 SV=2	HSPA4L	0.318759	0.394
Acyl-coenzyme A thioesterase THEM4 OS=Mus musculus OX=10090 GN=Them4 PE=1 SV=1	THEM4	0.318759	-0.348
Tubulin polymerization-promoting protein family member 2 OS=Mus musculus OX=10090 GN=Tppp2 PE=2 SV=1	TPPP2	0.318759	-0.547
NEDD8 OS=Mus musculus OX=10090 GN=Nedd8 PE=1 SV=2	NEDD8	0.318759	0.414
Glyoxylate reductase/hydroxypyruvate reductase OS=Mus musculus OX=10090 GN=Grhpr PE=1 SV=1	GRHPR	0.318759	-0.263
Fascin-3 OS=Mus musculus OX=10090 GN=Fscn3 PE=2 SV=2	FSCN3	0.318759	-0.378
RAB11-binding protein RELCH OS=Mus musculus OX=10090 GN=Relch PE=1 SV=1	RELCH	0.318759	1.321
Carcinoembryonic antigen-related cell adhesion molecule 10 OS=Mus musculus OX=10090 GN=Ceacam10 PE=4 SV=1	CEACAM10	0.309804	0.678
Eppin OS=Mus musculus OX=10090 GN=Eppin PE=1 SV=1	EPPIN	0.309804	-0.321
Patched domain-containing protein 3 OS=Mus musculus OX=10090 GN=Ptchd3 PE=1 SV=1	PTCHD3	0.309804	-0.652
14-3-3 protein zeta/delta OS=Mus musculus OX=10090 GN=Ywhaz PE=1 SV=1	YWHAZ	0.309804	-0.088
Alpha-2-HS-glycoprotein OS=Mus musculus OX=10090 GN=Ahsg PE=1 SV=1	AHSG	0.309804	0.514
Serine protease inhibitor A3K OS=Mus musculus OX=10090 GN=Serpina3k PE=1 SV=1	SERPINA3K	0.309804	1.147
Testis-expressed protein 29 OS=Mus musculus OX=10090 GN=Tex29 PE=1 SV=1	TEX29	0.30103	-0.583
Testis expressed 33 OS=Mus musculus OX=10090 GN=Tex33 PE=1 SV=1	TEX33	0.30103	-0.583
Nicastrin OS=Mus musculus OX=10090 GN=Ncstn PE=1 SV=3	NCSTN	0.30103	-0.485
V-type proton ATPase subunit H OS=Mus musculus OX=10090 GN=Atp6v1h PE=1 SV=1	ATP6V1H	0.30103	0.677
Vitamin K epoxide reductase complex subunit 1-like protein 1 OS=Mus musculus OX=10090 GN=Vkorc1l1 PE=1 SV=1	VKORC1L1	0.30103	0.735
Lipocalin 12 OS=Mus musculus OX=10090 GN=Lcn12 PE=2 SV=1	LCN12	0.30103	0.414
Nuclear pore complex protein Nup155 OS=Mus musculus OX=10090 GN=Nup155 PE=1 SV=1	NUP155	0.30103	-0.7
Protease, serine 1 (trypsin 1) OS=Mus musculus OX=10090 GN=Prss1 PE=1 SV=1	PRSS1	0.30103	0.322
Glutathione S-transferase omega OS=Mus musculus OX=10090 GN=Gsto2 PE=3 SV=1	GSTO2	0.30103	1.321
H2-K region protein 6 OS=Mus musculus OX=10090 GN=H2-Ke6 PE=2 SV=1	H2-KE6	0.30103	-0.505
MICOS complex subunit MIC13 OS=Mus musculus OX=10090 GN=Micos13 PE=1 SV=1	MICOS13	0.30103	-0.678
Protein FAM3C OS=Mus musculus OX=10090 GN=Fam3c PE=1 SV=1	FAM3C	0.30103	1.415
1700080O16Rik protein OS=Mus musculus OX=10090 GN=Magea14 PE=2 SV=1	MAGEA14	0.30103	-0.54
Lysozyme OS=Mus musculus OX=10090 GN=Lyzl1 PE=1 SV=1	LYZL1	0.30103	-0.485
Pgam5 protein (Fragment) OS=Mus musculus OX=10090 GN=Pgam5 PE=2 SV=1	PGAM5	0.30103	-0.459
Tricarboxylate transport protein, mitochondrial OS=Mus musculus OX=10090 GN=Slc25a1 PE=1 SV=1	SLC25A1	0.30103	-0.806
Proline-rich 27 OS=Mus musculus OX=10090 GN=Prr27 PE=1 SV=1	PRR27	0.29243	-0.735
Try10-like trypsinogen OS=Mus musculus OX=10090 GN=Gm5409 PE=2 SV=1	GM5409	0.29243	-0.996
FAD synthase OS=Mus musculus OX=10090 GN=Flad1 PE=1 SV=1	FLAD1	0.29243	-0.485
Carnitine O-palmitoyltransferase 2, mitochondrial OS=Mus musculus OX=10090 GN=Cpt2 PE=1 SV=2	CPT2	0.29243	-0.339
Acylamino-acid-releasing enzyme OS=Mus musculus OX=10090 GN=Apeh PE=1 SV=3	APEH	0.29243	-0.584
Outer dense fiber protein 1 OS=Mus musculus OX=10090 GN=Odf1 PE=2 SV=1	ODF1	0.29243	0.414
NADH dehydrogenase [ubiquinone] 1 beta subcomplex subunit 4 (Fragment) OS=Mus musculus OX=10090 GN=Ndufb4 PE=2 SV=1	NDUFB4	0.283997	-0.348
Aldo-keto reductase family 1 member B1 OS=Mus musculus OX=10090 GN=Akr1b1 PE=1 SV=3	AKR1B1	0.283997	-0.173
Protein phosphatase 1 regulatory subunit 7 OS=Mus musculus OX=10090 GN=Ppp1r7 PE=1 SV=2	PPP1R7	0.283997	-0.309
Mitochondrial transcription rescue factor 1 OS=Mus musculus OX=10090 GN=Mtres1 PE=1 SV=1	MTRES1	0.275724	-1.584
Ribose-phosphate diphosphokinase OS=Mus musculus OX=10090 GN=Prps1 PE=2 SV=1	PRPS1	0.275724	-0.351
Spermatogenesis-associated protein 32 OS=Mus musculus OX=10090 GN=Spata32 PE=1 SV=1	SPATA32	0.275724	-0.906
Inositol-1-monophosphatase OS=Mus musculus OX=10090 GN=Impa1 PE=2 SV=1	IMPA1	0.275724	0.392
Armadillo repeat-containing protein 12 OS=Mus musculus OX=10090 GN=Armc12 PE=4 SV=1	ARMC12	0.275724	-0.474
NEDD8-activating enzyme E1 regulatory subunit OS=Mus musculus OX=10090 GN=Nae1 PE=1 SV=1	NAE1	0.275724	0.414
Apolipoprotein A-I OS=Mus musculus OX=10090 GN=Apoa1 PE=1 SV=2	APOA1	0.275724	0.414
Aquaporin-7 OS=Mus musculus OX=10090 GN=Aqp7 PE=1 SV=1	AQP7	0.275724	-0.583
Prostate and testis-expressed 1 OS=Mus musculus OX=10090 GN=Pate1 PE=4 SV=2	PATE1	0.275724	0.996
NADH-ubiquinone oxidoreductase chain 5 OS=Mus musculus domesticus OX=10092 GN=ND5 PE=3 SV=1	ND5	0.275724	-0.584
26S proteasome non-ATPase regulatory subunit 1 OS=Mus musculus OX=10090 GN=Psmd1 PE=1 SV=1	PSMD1	0.267606	0.166
Carbonic anhydrase 2 OS=Mus musculus OX=10090 GN=Ca2 PE=1 SV=4	CA2	0.267606	-0.331
Acid sphingomyelinase-like phosphodiesterase 3a OS=Mus musculus OX=10090 GN=Smpdl3a PE=1 SV=2	SMPDL3A	0.267606	1.137
Arylsulfatase A OS=Mus musculus OX=10090 GN=Arsa PE=1 SV=2	ARSA	0.259637	-0.282
Armadillo-like helical domain-containing 2 OS=Mus musculus OX=10090 GN=Armh2 PE=4 SV=1	ARMH2	0.259637	-0.996
4933415F23Rik protein OS=Mus musculus OX=10090 GN=Ppp1r14bl PE=1 SV=1	PPP1R14BL	0.259637	-0.263
Calaxin OS=Mus musculus OX=10090 GN=Clxn PE=2 SV=1	CLXN	0.259637	-0.514
Mitochondria-eating protein OS=Mus musculus OX=10090 GN=Spata18 PE=1 SV=2	SPATA18	0.259637	-0.17
Receptor expression-enhancing protein 6 OS=Mus musculus OX=10090 GN=Reep6 PE=1 SV=1	REEP6	0.259637	-0.289
Alpha-1-antitrypsin 1-5 OS=Mus musculus OX=10090 GN=Serpina1e PE=1 SV=1	SERPINA1E	0.259637	0.621
Mucin 5, subtype B, tracheobronchial OS=Mus musculus OX=10090 GN=Muc5b PE=1 SV=1	MUC5B	0.251812	0.471
Inositol-3-phosphate synthase 1 OS=Mus musculus OX=10090 GN=Isyna1 PE=1 SV=1	ISYNA1	0.251812	-0.677
Ubiquitin carboxyl-terminal hydrolase 5 OS=Mus musculus OX=10090 GN=Usp5 PE=1 SV=1	USP5	0.251812	-0.415
Albumin OS=Mus musculus OX=10090 GN=Alb PE=1 SV=3	ALB	0.251812	0.421
Transmembrane and coiled-coil domain-containing protein 2 OS=Mus musculus OX=10090 GN=Tmco2 PE=1 SV=1	TMCO2	0.251812	0.996
Profilin-3 OS=Mus musculus OX=10090 GN=Pfn3 PE=1 SV=1	PFN3	0.251812	-0.514
Septin 12 OS=Mus musculus OX=10090 GN=Septin12 PE=1 SV=1	SEPTIN12	0.251812	-0.321
O(6)-methylguanine-induced apoptosis 2 OS=Mus musculus OX=10090 GN=Stpg1 PE=2 SV=1	STPG1	0.251812	-0.321
Superoxide dismutase [Cu-Zn] OS=Mus musculus OX=10090 GN=Sod1 PE=1 SV=2	SOD1	0.251812	-0.321
Aldehyde dehydrogenase family 16 member A1 OS=Mus musculus OX=10090 GN=Aldh16a1 PE=1 SV=1	ALDH16A1	0.251812	-0.321
Coiled-coil domain-containing 180 OS=Mus musculus OX=10090 GN=Ccdc180 PE=4 SV=1	CCDC180	0.251812	-1.584
Protein-serine/threonine phosphatase OS=Mus musculus OX=10090 GN=Ppm1b PE=1 SV=1	PPM1B	0.251812	-0.44
Proteasome subunit alpha type-6 OS=Mus musculus OX=10090 GN=Psma6 PE=1 SV=1	PSMA6	0.244125	-0.299
Septin OS=Mus musculus OX=10090 GN=Septin10 PE=1 SV=1	SEPTIN10	0.244125	-0.584
Carnitine O-acetyltransferase OS=Mus musculus OX=10090 GN=Crat PE=1 SV=1	CRAT	0.244125	0.087
Ubiquitin carboxyl-terminal hydrolase 7 OS=Mus musculus OX=10090 GN=Usp7 PE=1 SV=1	USP7	0.244125	0.464
Dihydrolipoyllysine-residue succinyltransferase component of 2-oxoglutarate dehydrogenase complex, mitochondrial OS=Mus musculus OX=10090 GN=Dlst PE=1 SV=1	DLST	0.244125	-0.104
Alcohol dehydrogenase class-3 OS=Mus musculus OX=10090 GN=Adh5 PE=1 SV=3	ADH5	0.244125	-0.263
Syntaxin-7 OS=Mus musculus OX=10090 GN=Stx7 PE=1 SV=3	STX7	0.244125	-0.583
F-actin-capping protein subunit alpha-3 OS=Mus musculus OX=10090 GN=Capza3 PE=2 SV=1	CAPZA3	0.244125	-0.433
Fibrous sheath-interacting protein 2 OS=Mus musculus OX=10090 GN=Fsip2 PE=1 SV=3	FSIP2	0.244125	-0.414
Spermatogenesis-associated protein 33 OS=Mus musculus OX=10090 GN=Spata33 PE=1 SV=1	SPATA33	0.244125	0.998
Protein angel homolog 2 OS=Mus musculus OX=10090 GN=Angel2 PE=1 SV=1	ANGEL2	0.244125	-0.378
Glycerophosphodiester phosphodiesterase domain-containing protein 4 OS=Mus musculus OX=10090 GN=Gdpd4 PE=2 SV=1	GDPD4	0.236572	-0.322
AB hydrolase-1 domain-containing protein OS=Mus musculus OX=10090 GN=Bphl PE=2 SV=1	BPHL	0.236572	0.321
EF-hand calcium-binding domain-containing protein 10 OS=Mus musculus OX=10090 GN=Efcab10 PE=1 SV=1	EFCAB10	0.236572	0.321
Protein arginine N-methyltransferase 5 OS=Mus musculus OX=10090 GN=Prmt5 PE=1 SV=1	PRMT5	0.236572	0.54
Transmembrane protein 177 OS=Mus musculus OX=10090 GN=Tmem177 PE=1 SV=1	TMEM177	0.236572	-0.584
Isoc2a protein OS=Mus musculus OX=10090 GN=Isoc2a PE=2 SV=1	ISOC2A	0.236572	-0.35
Sperm acrosome developmental regulator OS=Mus musculus OX=10090 GN=Spacdr PE=4 SV=1	SPACDR	0.236572	-0.514
DnaJ heat shock protein family (Hsp40) member C13 OS=Mus musculus OX=10090 GN=Dnajc13 PE=1 SV=1	DNAJC13	0.236572	0.998
Serine hydroxymethyltransferase, cytosolic OS=Mus musculus OX=10090 GN=Shmt1 PE=1 SV=3	SHMT1	0.236572	0.735
1-phosphatidylinositol 4,5-bisphosphate phosphodiesterase delta-4 OS=Mus musculus OX=10090 GN=Plcd4 PE=1 SV=2	PLCD4	0.236572	-0.583
T-complex protein 1 subunit theta OS=Mus musculus OX=10090 GN=Cct8 PE=1 SV=3	CCT8	0.236572	-0.034
Syntaxin-binding protein 2 (Fragment) OS=Mus musculus OX=10090 GN=Stxbp2 PE=1 SV=1	STXBP2	0.229148	-0.321
GTP:AMP phosphotransferase AK3, mitochondrial OS=Mus musculus OX=10090 GN=Ak3 PE=1 SV=3	AK3	0.229148	0.584
Adenylate kinase 8 OS=Mus musculus OX=10090 GN=Ak8 PE=1 SV=1	AK8	0.229148	-0.322
Outer dense fiber protein 3 OS=Mus musculus OX=10090 GN=Odf3 PE=1 SV=2	ODF3	0.229148	-0.202
Dynein regulatory complex subunit 2 OS=Mus musculus OX=10090 GN=Ccdc65 PE=1 SV=1	CCDC65	0.229148	0.677
Glycerol kinase 2 OS=Mus musculus OX=10090 GN=Gk2 PE=1 SV=1	GK2	0.229148	-0.245
COP9 signalosome complex subunit 4 OS=Mus musculus OX=10090 GN=Cops4 PE=1 SV=1	COPS4	0.229148	0.999
Aspartyl aminopeptidase OS=Mus musculus OX=10090 GN=Dnpep PE=1 SV=1	DNPEP	0.229148	-0.176
NADH dehydrogenase [ubiquinone] 1 alpha subcomplex subunit 8 OS=Mus musculus OX=10090 GN=Ndufa8 PE=1 SV=3	NDUFA8	0.221849	-0.227
Casein kinase II subunit alpha OS=Mus musculus OX=10090 GN=Csnk2a1 PE=1 SV=2	CSNK2A1	0.221849	-0.387
Transmembrane protein 126A OS=Mus musculus OX=10090 GN=Tmem126a PE=1 SV=1	TMEM126A	0.221849	-0.583
Normal mucosa of esophagus-specific gene 1 protein OS=Mus musculus OX=10090 GN=AA467197 PE=1 SV=1	AA467197	0.221849	-0.277
ADP-ribose glycohydrolase MACROD1 OS=Mus musculus OX=10090 GN=Macrod1 PE=1 SV=2	MACROD1	0.221849	-0.485
cAMP-dependent protein kinase catalytic subunit alpha OS=Mus musculus OX=10090 GN=Prkaca PE=1 SV=3	PRKACA	0.221849	-0.241
Inactive serine protease 54 OS=Mus musculus OX=10090 GN=Prss54 PE=2 SV=1	PRSS54	0.221849	-0.447
Programmed cell death protein 5 OS=Mus musculus OX=10090 GN=Pdcd5 PE=1 SV=3	PDCD5	0.221849	0.387
ADP-ribosylation factor 6 OS=Mus musculus OX=10090 GN=Arf6 PE=1 SV=2	ARF6	0.21467	-0.321
Selenide, water dikinase 2 OS=Mus musculus OX=10090 GN=Sephs2 PE=1 SV=3	SEPHS2	0.21467	-1.321
Signal peptide peptidase-like 2B OS=Mus musculus OX=10090 GN=Sppl2b PE=1 SV=2	SPPL2B	0.21467	-0.348
Translin-associated factor X-interacting protein 1 OS=Mus musculus OX=10090 GN=Tsnaxip1 PE=1 SV=2	TSNAXIP1	0.21467	-0.651
Solute carrier organic anion transporter family, member 6c1 OS=Mus musculus OX=10090 GN=Slco6c1 PE=1 SV=1		0.21467	0.485
Protein phosphatase 1A OS=Mus musculus OX=10090 GN=Ppm1a PE=1 SV=1	PPM1A	0.207608	-0.415
Dihydroxyacetone phosphate acyltransferase OS=Mus musculus OX=10090 GN=Gnpat PE=1 SV=1	GNPAT	0.207608	0.906
Tektin OS=Mus musculus OX=10090 GN=Tekt4 PE=1 SV=1	TEKT4	0.207608	0.735
Cation channel sperm-associated auxiliary subunit epsilon 1 OS=Mus musculus OX=10090 GN=Catspere1 PE=3 SV=1	CATSPERE1	0.207608	-0.348
COP9 signalosome complex subunit 3 OS=Mus musculus OX=10090 GN=Cops3 PE=1 SV=3	COPS3	0.207608	0.892
Mast cell carboxypeptidase A OS=Mus musculus OX=10090 GN=Cpa3 PE=2 SV=1	CPA3	0.207608	-0.993
Ferredoxin-2, mitochondrial OS=Mus musculus OX=10090 GN=Fdx2 PE=1 SV=1	FDX2	0.207608	-0.993
Peptidyl-tRNA hydrolase 2, mitochondrial OS=Mus musculus OX=10090 GN=Ptrh2 PE=1 SV=1	PTRH2	0.207608	0.485
26S proteasome regulatory subunit 4 OS=Mus musculus OX=10090 GN=Psmc1 PE=1 SV=1	PSMC1	0.207608	-0.251
Vesicle-fusing ATPase OS=Mus musculus OX=10090 GN=Nsf PE=1 SV=2	NSF	0.200659	0.459
COP9 signalosome complex subunit 8 OS=Mus musculus OX=10090 GN=Cops8 PE=1 SV=1	COPS8	0.200659	0.735
S-phase kinase-associated protein 1 OS=Mus musculus OX=10090 GN=Skp1 PE=2 SV=1	SKP1	0.200659	-0.414
Lon protease homolog, mitochondrial OS=Mus musculus OX=10090 GN=Lonp1 PE=1 SV=2	LONP1	0.200659	-0.414
Testis specific expressed protein 5 OS=Mus musculus OX=10090 GN=4930544G11Rik PE=2 SV=1	4930544G11RIK	0.200659	0
Keratin, type I cytoskeletal 10 OS=Mus musculus OX=10090 GN=Krt10 PE=1 SV=1	KRT10	0.200659	-0.847
Mitochondrial 2-oxodicarboxylate carrier OS=Mus musculus OX=10090 GN=Slc25a21 PE=2 SV=1	SLC25A21	0.200659	-0.192
STI1 domain-containing protein OS=Mus musculus OX=10090 GN=St13 PE=2 SV=1	ST13	0.200659	0.322
NADH dehydrogenase [ubiquinone] iron-sulfur protein 7, mitochondrial OS=Mus musculus OX=10090 GN=Ndufs7 PE=1 SV=1	NDUFS7	0.200659	0.322
Alpha-amylase 1 OS=Mus musculus OX=10090 GN=Amy1 PE=1 SV=2	AMY1	0.19382	0.996
Apolipoprotein E OS=Mus musculus OX=10090 GN=Apoe PE=1 SV=2	APOE	0.19382	0.993
Pyruvate dehydrogenase phosphatase regulatory subunit, mitochondrial OS=Mus musculus OX=10090 GN=Pdpr PE=1 SV=1	PDPR	0.19382	-0.321
ATP synthase membrane subunit K, mitochondrial OS=Mus musculus OX=10090 GN=Atp5mk PE=1 SV=1	ATP5MK	0.19382	-0.125
Diazepam-binding inhibitor-like 5 OS=Mus musculus OX=10090 GN=Dbil5 PE=1 SV=1	DBIL5	0.19382	-0.285
DnaJ homolog subfamily C member 5B OS=Mus musculus OX=10090 GN=Dnajc5b PE=1 SV=1	DNAJC5B	0.19382	-0.414
Serine protease inhibitor Kazal-type 2 OS=Mus musculus OX=10090 GN=Spink2 PE=1 SV=1	SPINK2	0.19382	0.584
Proteasome subunit beta type-2 OS=Mus musculus OX=10090 GN=Psmb2 PE=1 SV=1	PSMB2	0.19382	-0.276
Protein FAM228B OS=Mus musculus OX=10090 GN=Fam228b PE=2 SV=1	FAM228B	0.19382	-0.583
Proteasome (Prosome, macropain) 26S subunit, non-ATPase, 11 OS=Mus musculus OX=10090 GN=Psmd11 PE=1 SV=1	PSMD11	0.19382	0.119
Histone H1.1 OS=Mus musculus OX=10090 GN=H1-1 PE=1 SV=2	H1-1	0.187087	0.514
Probable C-mannosyltransferase DPY19L1 OS=Mus musculus OX=10090 GN=Dpy19l1 PE=1 SV=1	DPY19L1	0.187087	-0.322
Transforming protein RhoA (Fragment) OS=Mus musculus OX=10090 GN=Rhoa PE=1 SV=1	RHOA	0.187087	0.263
Secretory carrier-associated membrane protein OS=Mus musculus OX=10090 GN=Scamp1 PE=1 SV=1	SCAMP1	0.187087	-0.378
Glucose-6-phosphate isomerase OS=Mus musculus OX=10090 GN=Gpi PE=1 SV=4	GPI	0.187087	-0.238
Cytochrome c oxidase subunit 6B1 OS=Mus musculus OX=10090 GN=Cox6b1 PE=1 SV=1	COX6B1	0.187087	0.485
Insulin-degrading enzyme OS=Mus musculus OX=10090 GN=Ide PE=1 SV=1	IDE	0.187087	-0.289
Glucosamine-6-phosphate isomerase 1 OS=Mus musculus OX=10090 GN=Gnpda1 PE=1 SV=3	GNPDA1	0.187087	-0.44
Cytochrome c, testis-specific OS=Mus musculus OX=10090 GN=Cyct PE=1 SV=3	CYCT	0.187087	-0.308
Glutamate dehydrogenase 1, mitochondrial OS=Mus musculus OX=10090 GN=Glud1 PE=1 SV=1	GLUD1	0.187087	0.28
T-complex protein 1 subunit epsilon OS=Mus musculus OX=10090 GN=Cct5 PE=1 SV=1	CCT5	0.187087	-0.149
Outer dynein arm-docking complex subunit 1 OS=Mus musculus OX=10090 GN=Odad1 PE=1 SV=2	ODAD1	0.187087	-0.584
Centrosome and spindle pole associated protein 1 OS=Mus musculus OX=10090 GN=Cspp1 PE=1 SV=2	CSPP1	0.180456	-0.583
Glycerate kinase OS=Mus musculus OX=10090 GN=Glyctk PE=1 SV=1	GLYCTK	0.180456	-0.583
Uncharacterized protein C12orf60 homolog OS=Mus musculus OX=10090 PE=2 SV=1		0.180456	-0.192
WAP four-disulfide core domain protein 6B OS=Mus musculus OX=10090 GN=Wfdc6b PE=2 SV=1	WFDC6B	0.180456	0.777
Thioredoxin domain-containing protein 2 OS=Mus musculus OX=10090 GN=Txndc2 PE=1 SV=1	TXNDC2	0.180456	-0.289
Keratin, type II cytoskeletal 73 OS=Mus musculus OX=10090 GN=Krt73 PE=1 SV=1	KRT73	0.173925	0.459
Metaxin-1 OS=Mus musculus OX=10090 GN=Mtx1 PE=1 SV=1		0.173925	-0.17
AP-1 complex subunit mu-1 OS=Mus musculus OX=10090 GN=Ap1m1 PE=1 SV=3	AP1M1	0.173925	0.584
DPY30 domain-containing protein 1 OS=Mus musculus OX=10090 GN=Dydc1 PE=3 SV=1	DYDC1	0.167491	-0.485
StAR-related lipid transfer protein 6 OS=Mus musculus OX=10090 GN=Stard6 PE=2 SV=1	STARD6	0.167491	0.996
Armadillo-like helical domain-containing 1 OS=Mus musculus OX=10090 GN=Armh1 PE=1 SV=1	ARMH1	0.167491	0.993
RAS oncogene family protein OS=Mus musculus OX=10090 GN=Rab11b PE=2 SV=1	RAB11B	0.167491	-0.107
Alpha-galactosidase OS=Mus musculus OX=10090 GN=Naga PE=2 SV=1	NAGA	0.167491	-0.993
Ubiquitin carboxyl-terminal hydrolase OS=Mus musculus OX=10090 GN=Usp4 PE=1 SV=1	USP4	0.167491	-0.998
Toll-interacting protein OS=Mus musculus OX=10090 GN=Tollip PE=1 SV=1	TOLLIP	0.167491	-0.414
Cytochrome c oxidase subunit 6C OS=Mus musculus OX=10090 GN=Cox6c PE=1 SV=3	COX6C	0.167491	0
Bestrophin-1 OS=Mus musculus OX=10090 GN=Best1 PE=2 SV=3	BEST1	0.167491	-0.583
HECT-type E3 ubiquitin transferase OS=Mus musculus OX=10090 GN=Huwe1 PE=1 SV=1	HUWE1	0.167491	-0.583
1,5-anhydro-D-fructose reductase OS=Mus musculus OX=10090 GN=Akr1e2 PE=1 SV=1	AKR1E2	0.167491	-0.414
Citrate synthase, mitochondrial OS=Mus musculus OX=10090 GN=Cs PE=1 SV=1	CS	0.161151	-0.163
3-oxoacyl-[acyl-carrier-protein] synthase, mitochondrial OS=Mus musculus OX=10090 GN=Oxsm PE=2 SV=1	OXSM	0.161151	-0.289
Isoaspartyl peptidase/L-asparaginase OS=Mus musculus OX=10090 GN=Asrgl1 PE=1 SV=1	ASRGL1	0.161151	-0.193
Tubulin beta chain OS=Mus musculus OX=10090 GN=Tubb6 PE=2 SV=1	TUBB6	0.161151	-0.458
Ribose-phosphate diphosphokinase OS=Mus musculus OX=10090 GN=Prps1l1 PE=1 SV=1	PRPS1L1	0.161151	-0.356
Neutrophil gelatinase-associated lipocalin OS=Mus musculus OX=10090 GN=Lcn2 PE=1 SV=1	LCN2	0.154902	0.993
ATP synthase subunit beta, mitochondrial OS=Mus musculus OX=10090 GN=Atp5f1b PE=1 SV=2	ATP5F1B	0.154902	-0.051
MICOS complex subunit Mic25 OS=Mus musculus OX=10090 GN=Chchd6 PE=1 SV=1	CHCHD6	0.154902	0.137
26S proteasome regulatory subunit 7 OS=Mus musculus OX=10090 GN=Psmc2 PE=1 SV=5	PSMC2	0.154902	-0.231
ATP-binding cassette sub-family C member 12 OS=Mus musculus OX=10090 GN=Abcc12 PE=1 SV=1	ABCC12	0.154902	0.584
Cilia- and flagella-associated protein 157 OS=Mus musculus OX=10090 GN=Cfap157 PE=1 SV=1	CFAP157	0.154902	-0.263
Beta-galactosidase OS=Mus musculus OX=10090 GN=Glb1 PE=1 SV=1	GLB1	0.154902	0.584
6-phosphogluconate dehydrogenase, decarboxylating OS=Mus musculus OX=10090 GN=Pgd PE=2 SV=1	PGD	0.148742	-0.18
Alpha-L-fucosidase OS=Mus musculus OX=10090 GN=Fuca1 PE=2 SV=1	FUCA1	0.148742	0.289
Barrier-to-autointegration factor OS=Mus musculus OX=10090 GN=Banf1 PE=1 SV=1	BANF1	0.148742	-0.137
Dipeptidyl peptidase 3 OS=Mus musculus OX=10090 GN=Dpp3 PE=2 SV=1	DPP3	0.148742	-0.175
Proteasome (Prosome, macropain) 26S subunit, non-ATPase, 7 OS=Mus musculus OX=10090 GN=Psmd7 PE=1 SV=1	PSMD7	0.148742	0.322
Proteasome subunit beta type-4 OS=Mus musculus OX=10090 GN=Psmb4 PE=1 SV=1	PSMB4	0.148742	0.222
Adenosylhomocysteinase OS=Mus musculus OX=10090 GN=Ahcy PE=1 SV=3	AHCY	0.148742	-0.111
Cytochrome b5 domain-containing protein 1 OS=Mus musculus OX=10090 GN=Cyb5d1 PE=2 SV=1	CYB5D1	0.148742	0.414
Cysteine desulfurase, mitochondrial OS=Mus musculus OX=10090 GN=Nfs1 PE=2 SV=1	NFS1	0.142668	-0.107
Disintegrin and metalloproteinase domain-containing protein 32 OS=Mus musculus OX=10090 GN=Adam32 PE=1 SV=3	ADAM32	0.142668	-0.289
1-acyl-sn-glycerol-3-phosphate acyltransferase gamma OS=Mus musculus OX=10090 GN=Agpat3 PE=1 SV=2	AGPAT3	0.142668	-0.152
Coiled-coil domain-containing protein 116 OS=Mus musculus OX=10090 GN=Ccdc116 PE=4 SV=1	CCDC116	0.142668	-0.263
Cytochrome c oxidase subunit 5A, mitochondrial OS=Mus musculus OX=10090 GN=Cox5a PE=1 SV=2	COX5A	0.142668	-0.051
NFU1 iron-sulfur cluster scaffold homolog, mitochondrial OS=Mus musculus OX=10090 GN=Nfu1 PE=1 SV=1	NFU1	0.136677	-0.993
Polymerase delta-interacting protein 2 (Fragment) OS=Mus musculus OX=10090 GN=Poldip2 PE=1 SV=1	POLDIP2	0.136677	-0.583
BAG family molecular chaperone regulator 5 OS=Mus musculus OX=10090 GN=Bag5 PE=1 SV=1	BAG5	0.130768	-0.263
Saccharopine dehydrogenase-like oxidoreductase OS=Mus musculus OX=10090 GN=Sccpdh PE=1 SV=1	SCCPDH	0.130768	-0.181
NAD-dependent protein deacetylase OS=Mus musculus OX=10090 GN=Sirt2 PE=1 SV=1	SIRT2	0.130768	-0.583
Protein NipSnap homolog 3B OS=Mus musculus OX=10090 GN=Nipsnap3b PE=1 SV=1	NIPSNAP3B	0.130768	0.583
Nucleoside diphosphate kinase OS=Mus musculus OX=10090 GN=Gm20390 PE=3 SV=1	GM20390	0.130768	0.126
Probable threonine protease PRSS50 OS=Mus musculus OX=10090 GN=Prss50 PE=1 SV=1	PRSS50	0.130768	-0.28
Pyruvate dehydrogenase E1 component subunit alpha, somatic form, mitochondrial OS=Mus musculus OX=10090 GN=Pdha1 PE=1 SV=1	PDHA1	0.130768	-0.125
Protein kinase cAMP-dependent type I regulatory subunit alpha OS=Mus musculus OX=10090 GN=Prkar1a PE=2 SV=1	PRKAR1A	0.130768	-0.222
Cytochrome b-c1 complex subunit 8 OS=Mus musculus OX=10090 GN=Uqcrq PE=1 SV=3	UQCRQ	0.130768	-0.067
Enoyl-CoA hydratase, mitochondrial OS=Mus musculus OX=10090 GN=Echs1 PE=1 SV=1	ECHS1	0.124939	0.17
Fatty acid-binding protein 9 OS=Mus musculus OX=10090 GN=Fabp9 PE=1 SV=2	FABP9	0.124939	0.089
Decr1 protein OS=Mus musculus OX=10090 GN=Decr1 PE=1 SV=1	DECR1	0.124939	0.321
Proteasome subunit beta OS=Mus musculus OX=10090 GN=Psmb3 PE=1 SV=1	PSMB3	0.124939	-0.263
Postacrosomal sheath WW domain-binding protein OS=Mus musculus OX=10090 GN=Wbp2nl PE=2 SV=1	WBP2NL	0.124939	-0.584
Vitamin D-binding protein OS=Mus musculus OX=10090 GN=Gc PE=1 SV=2	GC	0.119186	0.514
Gastric triacylglycerol lipase OS=Mus musculus OX=10090 GN=Lipf PE=2 SV=1	LIPF	0.119186	-0.583
Epididymal secretory glutathione peroxidase OS=Mus musculus OX=10090 GN=Gpx5 PE=2 SV=3	GPX5	0.119186	0.193
MKIAA0617 protein (Fragment) OS=Mus musculus OX=10090 GN=mKIAA0617 PE=3 SV=1	MKIAA0617	0.119186	0.167
Puromycin-sensitive aminopeptidase OS=Mus musculus OX=10090 GN=Npepps PE=1 SV=2	NPEPPS	0.113509	0
Coiled-coil domain-containing 146 OS=Mus musculus OX=10090 GN=Ccdc146 PE=1 SV=1	CCDC146	0.113509	-0.414
Serine (or cysteine) peptidase inhibitor, clade B, member 6a OS=Mus musculus OX=10090 GN=Serpinb6a PE=1 SV=1	SERPINB6A	0.113509	0.583
Keratin, type II cytoskeletal 1 OS=Mus musculus OX=10090 GN=Krt1 PE=1 SV=4	KRT1	0.113509	0.348
Retinal dehydrogenase 2 OS=Mus musculus OX=10090 GN=Aldh1a2 PE=1 SV=2	ALDH1A2	0.113509	-0.107
Protein FAM162A OS=Mus musculus OX=10090 GN=Fam162a PE=1 SV=1	FAM162A	0.113509	0.241
Succinate dehydrogenase cytochrome b560 subunit, mitochondrial OS=Mus musculus OX=10090 GN=Sdhc PE=2 SV=1	SDHC	0.113509	-0.184
ATP synthase subunit alpha, mitochondrial OS=Mus musculus OX=10090 GN=Atp5f1a PE=1 SV=1	ATP5F1A	0.113509	-0.071
Chloride intracellular channel protein OS=Mus musculus OX=10090 GN=Clic1 PE=2 SV=1	CLIC1	0.107905	0.414
Acyl-CoA dehydrogenase family member 10 OS=Mus musculus OX=10090 GN=Acad10 PE=1 SV=1	ACAD10	0.107905	0.414
Protein SGT1 homolog OS=Mus musculus OX=10090 GN=Sugt1 PE=1 SV=3	SUGT1	0.107905	0.485
Mitochondrial chaperone BCS1 OS=Mus musculus OX=10090 GN=Bcs1l PE=1 SV=1	BCS1L	0.107905	-0.263
NADH dehydrogenase [ubiquinone] 1 alpha subcomplex subunit 2 OS=Mus musculus OX=10090 GN=Ndufa2 PE=1 SV=3	NDUFA2	0.102373	0
T-complex protein 1 subunit beta OS=Mus musculus OX=10090 GN=Cct2 PE=1 SV=4	CCT2	0.102373	-0.043
Enoyl-CoA delta isomerase 1, mitochondrial OS=Mus musculus OX=10090 GN=Eci1 PE=1 SV=2	ECI1	0.102373	0.099
NADH dehydrogenase [ubiquinone] 1 alpha subcomplex subunit 12 OS=Mus musculus OX=10090 GN=Ndufa12 PE=1 SV=2	NDUFA12	0.102373	-0.17
UBX domain-containing protein 6 OS=Mus musculus OX=10090 GN=Ubxn6 PE=1 SV=1	UBXN6	0.102373	0.583
Cation channel sperm-associated auxiliary subunit delta OS=Mus musculus OX=10090 GN=Catsperd PE=1 SV=1	CATSPERD	0.102373	-0.099
UV excision repair protein RAD23 homolog A OS=Mus musculus OX=10090 GN=Rad23a PE=1 SV=2	RAD23A	0.102373	-0.414
Glycosyltransferase 8 domain-containing protein 1 OS=Mus musculus OX=10090 GN=Glt8d1 PE=1 SV=1	GLT8D1	0.102373	0.414
Ribosyldihydronicotinamide dehydrogenase [quinone] OS=Mus musculus OX=10090 GN=Nqo2 PE=1 SV=1	NQO2	0.09691	0.414
Proteasome subunit alpha type-5 (Fragment) OS=Mus musculus OX=10090 GN=Psma5 PE=1 SV=1	PSMA5	0.09691	0.222
Sorbitol dehydrogenase OS=Mus musculus OX=10090 GN=Sord PE=1 SV=3	SORD	0.09691	-0.127
Mitochondrial coenzyme A transporter SLC25A42 OS=Mus musculus OX=10090 GN=Slc25a42 PE=1 SV=1	SLC25A42	0.09691	-0.583
Ubiquitin-like protein 4A (Fragment) OS=Mus musculus OX=10090 PE=2 SV=1		0.09691	0.263
Target of Myb1 membrane trafficking protein OS=Mus musculus OX=10090 GN=Tom1 PE=1 SV=1	TOM1	0.09691	0.485
Glycerol-3-phosphate phosphatase OS=Mus musculus OX=10090 GN=Pgp PE=1 SV=1	PGP	0.091515	0.248
Protein AF1q OS=Mus musculus OX=10090 GN=Mllt11 PE=1 SV=1	MLLT11	0.091515	0.414
Proteasome subunit beta type-6 OS=Mus musculus OX=10090 GN=Psmb6 PE=1 SV=3	PSMB6	0.091515	0.192
Exportin-7 OS=Mus musculus OX=10090 GN=Xpo7 PE=1 SV=1	XPO7	0.091515	0.583
Intermembrane lipid transfer protein VPS13A OS=Mus musculus OX=10090 GN=Vps13a PE=1 SV=1	VPS13A	0.091515	-0.251
Microtubule nucleation factor SSNA1 OS=Mus musculus OX=10090 GN=Ssna1 PE=1 SV=1	SSNA1	0.091515	-0.152
Calmodulin-1 OS=Mus musculus OX=10090 GN=Calm1 PE=1 SV=1	CALM1	0.091515	-0.052
Prostate and testis expressed protein 13 OS=Mus musculus OX=10090 GN=Pate13 PE=2 SV=3	PATE13	0.0861861	0.093
Legumain OS=Mus musculus OX=10090 GN=Lgmn PE=1 SV=1	LGMN	0.0861861	0.362
ADP/ATP translocase OS=Mus musculus OX=10090 GN=Slc25a31 PE=1 SV=1	SLC25A31	0.0861861	0.021
BTB/POZ domain-containing protein 16 OS=Mus musculus OX=10090 GN=Btbd16 PE=4 SV=1	BTBD16	0.0861861	0.414
Lysozyme b OS=Mus musculus OX=10090 GN=Lyzl6 PE=1 SV=1	LYZL6	0.0861861	-0.192
Coiled-coil domain-containing protein 136 OS=Mus musculus OX=10090 GN=Ccdc136 PE=1 SV=2	CCDC136	0.0861861	-0.18
E1 ubiquitin-activating enzyme OS=Mus musculus OX=10090 GN=Uba6 PE=1 SV=1	UBA6	0.0861861	0
Tripartite motif family-like 1 OS=Mus musculus OX=10090 GN=Triml1 PE=2 SV=1	TRIML1	0.0861861	0.414
Nuclear pore complex protein Nup54 OS=Mus musculus OX=10090 GN=Nup54 PE=1 SV=1	NUP54	0.0809219	0
Pseudouridine-5'-phosphatase OS=Mus musculus OX=10090 GN=Pudp PE=1 SV=1	PUDP	0.0809219	-0.248
Iron-sulfur cluster co-chaperone protein HscB OS=Mus musculus OX=10090 GN=Hscb PE=1 SV=1	HSCB	0.0809219	0
MICOS complex subunit Mic27 OS=Mus musculus OX=10090 GN=Apool PE=1 SV=1	APOOL	0.0809219	-0.485
Peroxiredoxin-like 2A OS=Mus musculus OX=10090 GN=Prxl2a PE=1 SV=1	PRXL2A	0.0809219	0
Methylosome protein 50 OS=Mus musculus OX=10090 GN=Wdr77 PE=1 SV=1	WDR77	0.0809219	-0.087
Transmembrane protein 190 OS=Mus musculus OX=10090 GN=Tmem190 PE=1 SV=1	TMEM190	0.0809219	-0.152
Nipsnap homolog 3A OS=Mus musculus OX=10090 GN=Nipsnap3a PE=1 SV=1	NIPSNAP3A	0.0809219	0.119
MICOS complex subunit OS=Mus musculus OX=10090 GN=Apoo PE=2 SV=1	APOO	0.0809219	-0.192
Glucosamine-6-phosphate isomerase OS=Mus musculus OX=10090 GN=Gnpda2 PE=1 SV=1	GNPDA2	0.0757207	-0.18
Cytochrome b5 heme-binding domain-containing protein OS=Mus musculus OX=10090 GN=Cyb5b PE=2 SV=1	CYB5B	0.0757207	0.137
Proteasome subunit beta type-7 OS=Mus musculus OX=10090 GN=Psmb7 PE=1 SV=1	PSMB7	0.0757207	0
V-type proton ATPase catalytic subunit A OS=Mus musculus OX=10090 GN=Atp6v1a PE=1 SV=2	ATP6V1A	0.0757207	0
Sodium/calcium exchanger 2 OS=Mus musculus OX=10090 GN=Slc8a2 PE=1 SV=1	SLC8A2	0.0757207	0.321
Potassium channel subfamily U member 1 OS=Mus musculus OX=10090 GN=Kcnu1 PE=1 SV=1	KCNU1	0.0757207	0.414
Protein ATP6V1FNB OS=Mus musculus OX=10090 GN=ATp6v1fnb PE=2 SV=1	ATP6V1FNB	0.0757207	0
NADH-cytochrome b5 reductase 2 OS=Mus musculus OX=10090 GN=Cyb5r2 PE=2 SV=2	CYB5R2	0.0757207	0
Ferritin OS=Mus musculus OX=10090 GN=Ftl1 PE=1 SV=1	FTL1	0.0705811	0.414
Cilia- and flagella-associated protein 161 OS=Mus musculus OX=10090 GN=Cfap161 PE=1 SV=1	CFAP161	0.0705811	-0.222
Cilia- and flagella-associated protein 20 OS=Mus musculus OX=10090 GN=Cfap20 PE=1 SV=1	CFAP20	0.0705811	0.263
UTP--glucose-1-phosphate uridylyltransferase OS=Mus musculus OX=10090 GN=Ugp2 PE=2 SV=1	UGP2	0.0705811	-0.157
Acylphosphatase-1 OS=Mus musculus OX=10090 GN=Acyp1 PE=1 SV=2	ACYP1	0.0705811	-0.061
Adenosine 5'-monophosphoramidase HINT1 OS=Mus musculus OX=10090 GN=Hint1 PE=1 SV=3	HINT1	0.0705811	-0.17
Cilia- and flagella-associated protein 100 OS=Mus musculus OX=10090 GN=Cfap100 PE=2 SV=2	CFAP100	0.0655015	0
Golgi to ER traffic protein 4 homolog (Fragment) OS=Mus musculus OX=10090 GN=Get4 PE=1 SV=1	GET4	0.0655015	0
Uncharacterized protein C20orf85 homolog OS=Mus musculus OX=10090 PE=2 SV=2		0.0655015	0
Glycerophosphodiester phosphodiesterase 1 OS=Mus musculus OX=10090 GN=Gde1 PE=1 SV=1	GDE1	0.0655015	0
Succinyl-CoA:3-ketoacid-coenzyme A transferase OS=Mus musculus OX=10090 GN=Oxct1 PE=2 SV=1	OXCT1	0.0655015	-0.087
Prohibitin 1 OS=Mus musculus OX=10090 GN=Phb1 PE=1 SV=1	PHB1	0.0655015	-0.033
Large proline-rich protein BAG6 OS=Mus musculus OX=10090 GN=Bag6 PE=1 SV=1	BAG6	0.0604807	-0.074
N-acetylglucosamine-6-phosphate deacetylase OS=Mus musculus OX=10090 GN=Amdhd2 PE=1 SV=9	AMDHD2	0.0604807	0.099
Testis-expressed protein 26 OS=Mus musculus OX=10090 GN=Tex26 PE=4 SV=1	TEX26	0.0604807	0
Dynein regulatory complex protein 8 OS=Mus musculus OX=10090 GN=Efcab2 PE=1 SV=1	EFCAB2	0.0604807	0
Glutamate--cysteine ligase catalytic subunit OS=Mus musculus OX=10090 GN=Gclc PE=1 SV=4	GCLC	0.0604807	0
Signal peptidase complex subunit 3 OS=Mus musculus OX=10090 GN=Spcs3 PE=1 SV=1	SPCS3	0.0604807	0.321
Kunitz-type protease inhibitor 4 OS=Mus musculus OX=10090 GN=Spint4 PE=2 SV=1	SPINT4	0.0604807	0.09
Disintegrin and metalloproteinase domain-containing protein 2 (Fragment) OS=Mus musculus OX=10090 GN=Adam2 PE=2 SV=1	ADAM2	0.0604807	0.093
Tctex-1 OS=Mus musculus OX=10090 PE=2 SV=1		0.0604807	-0.07
Leucine-rich repeat-containing protein 57 (Fragment) OS=Mus musculus OX=10090 GN=Lrrc57 PE=1 SV=8	LRRC57	0.0604807	0.583
Lactoylglutathione lyase OS=Mus musculus OX=10090 GN=Glo1 PE=1 SV=1	GLO1	0.0604807	0
ATP synthase subunit b OS=Mus musculus OX=10090 GN=Atp5pb PE=2 SV=1	ATP5PB	0.0555173	-0.18
Deoxyribose-phosphate aldolase OS=Mus musculus OX=10090 GN=Dera PE=2 SV=1	DERA	0.0555173	0
Proteasome subunit beta type-5 OS=Mus musculus OX=10090 GN=Psmb5 PE=1 SV=3	PSMB5	0.0555173	0
Serine protease 44 OS=Mus musculus OX=10090 GN=Prss44 PE=2 SV=1	PRSS44	0.0555173	0
Glyceraldehyde-3-phosphate dehydrogenase OS=Mus musculus OX=10090 GN=Gapdhs PE=1 SV=1	GAPDHS	0.0555173	-0.086
Prostaglandin reductase 2 OS=Mus musculus OX=10090 GN=Ptgr2 PE=1 SV=1	PTGR2	0.0555173	0.263
S-formylglutathione hydrolase OS=Mus musculus OX=10090 GN=Esd PE=1 SV=1	ESD	0.0555173	0
Calpain-11 OS=Mus musculus OX=10090 GN=Capn11 PE=1 SV=1	CAPN11	0.05061	0
Prpsap2 protein OS=Mus musculus OX=10090 GN=Prpsap2 PE=1 SV=1	PRPSAP2	0.05061	0
Solute carrier family 25 (Mitochondrial carnitine/acylcarnitine translocase), member 20 OS=Mus musculus OX=10090 GN=Slc25a20 PE=2 SV=1	SLC25A20	0.05061	0.137
Acyltransferase like 1B OS=Mus musculus OX=10090 GN=Lpcat2b PE=2 SV=1	LPCAT2B	0.05061	0.414
Keratin 77 OS=Mus musculus OX=10090 GN=Krt77 PE=1 SV=1	KRT77	0.05061	0.137
CKLF-like MARVEL transmembrane domain-containing protein 2A OS=Mus musculus OX=10090 GN=Cmtm2a PE=4 SV=1	CMTM2A	0.05061	0.414
Fumarate hydratase, mitochondrial OS=Mus musculus OX=10090 GN=Fh PE=1 SV=3	FH	0.0457575	-0.044
TLC domain-containing protein 4 OS=Mus musculus OX=10090 GN=Tlcd4 PE=2 SV=1	TLCD4	0.0457575	0
Cation channel sperm-associated auxiliary subunit gamma 2 OS=Mus musculus OX=10090 GN=Catsperg2 PE=1 SV=1	CATSPERG2	0.0457575	0.082
Complex III subunit 9 OS=Mus musculus OX=10090 GN=Uqcr10 PE=1 SV=1	UQCR10	0.0457575	-0.115
Mitochondrial import inner membrane translocase subunit TIM44 OS=Mus musculus OX=10090 GN=Timm44 PE=1 SV=2	TIMM44	0.0457575	0.061
Glutathione reductase, mitochondrial OS=Mus musculus OX=10090 GN=Gsr PE=1 SV=3	GSR	0.0457575	0
Ectonucleotide pyrophosphatase/phosphodiesterase family member 2 OS=Mus musculus OX=10090 GN=Enpp2 PE=1 SV=3	ENPP2	0.0457575	0.263
LYR motif-containing protein 4 OS=Mus musculus OX=10090 GN=Lyrm4 PE=1 SV=1	LYRM4	0.0457575	0
Cation channel sperm-associated protein 2 OS=Mus musculus OX=10090 GN=Catsper2 PE=4 SV=1	CATSPER2	0.0457575	-0.193
Nucleoside diphosphate kinase A OS=Mus musculus OX=10090 GN=Nme1 PE=1 SV=1	NME1	0.0457575	0.041
3'(2'),5'-bisphosphate nucleotidase 1 OS=Mus musculus OX=10090 GN=Bpnt1 PE=1 SV=1	BPNT1	0.0457575	-0.067
Fibronectin type III domain containing 8 OS=Mus musculus OX=10090 GN=Fndc8 PE=2 SV=1	FNDC8	0.0409586	0.414
Dehydrogenase/reductase SDR family member 11 OS=Mus musculus OX=10090 GN=Dhrs11 PE=1 SV=1	DHRS11	0.0409586	0
Carcinoembryonic antigen-related cell adhesion molecule 2 OS=Mus musculus OX=10090 GN=Ceacam2 PE=1 SV=3	CEACAM2	0.0409586	0
B-box and SPRY domain containing OS=Mus musculus OX=10090 GN=Bspry PE=2 SV=1	BSPRY	0.0409586	0.17
Glycerol-3-phosphate dehydrogenase, mitochondrial OS=Mus musculus OX=10090 GN=Gpd2 PE=1 SV=2	GPD2	0.0409586	-0.054
Uncharacterized protein C17orf98 homolog OS=Mus musculus OX=10090 PE=2 SV=1		0.0409586	0.321
Cilia- and flagella-associated protein 45 OS=Mus musculus OX=10090 GN=Cfap45 PE=1 SV=1	CFAP45	0.0409586	-0.131
Aspartate aminotransferase, cytoplasmic OS=Mus musculus OX=10090 GN=Got1 PE=1 SV=3	GOT1	0.0409586	0
CTP synthase 1 OS=Mus musculus OX=10090 GN=Ctps1 PE=1 SV=2	CTPS1	0.0409586	0.192
Leucine-rich repeat-containing protein 51 OS=Mus musculus OX=10090 GN=Lrrc51 PE=4 SV=1	LRRC51	0.0362122	0.414
Inactive ribonuclease-like protein 9 OS=Mus musculus OX=10090 GN=Rnase9 PE=2 SV=1	RNASE9	0.0362122	0.093
Protein phosphatase 1 regulatory subunit 32 OS=Mus musculus OX=10090 GN=Ppp1r32 PE=1 SV=1	PPP1R32	0.0362122	-0.074
85/88 kDa calcium-independent phospholipase A2 OS=Mus musculus OX=10090 GN=Pla2g6 PE=1 SV=3	PLA2G6	0.0315171	0.222
Sodium/hydrogen exchanger 9B1 OS=Mus musculus OX=10090 GN=Slc9b1 PE=4 SV=1	SLC9B1	0.0315171	0.107
Sulfatase domain-containing protein (Fragment) OS=Mus musculus OX=10090 GN=Gns PE=2 SV=1	GNS	0.0315171	0
Cytochrome c oxidase subunit 5B, mitochondrial OS=Mus musculus OX=10090 GN=Cox5b PE=1 SV=1	COX5B	0.0315171	0
Keratin 5 OS=Mus musculus OX=10090 GN=Krt5 PE=1 SV=2	KRT5	0.0315171	0.057
Neurolysin, mitochondrial OS=Mus musculus OX=10090 GN=Nln PE=1 SV=1	NLN	0.0268721	0
Casein kinase I isoform alpha OS=Mus musculus OX=10090 GN=Csnk1a1 PE=1 SV=1	CSNK1A1	0.0268721	-0.064
Golgi-associated Rab2B interactor-like 3 OS=Mus musculus OX=10090 GN=Garin3 PE=2 SV=1	GARIN3	0.0268721	-0.12
T-complex protein 1 subunit alpha OS=Mus musculus OX=10090 GN=Tcp1 PE=1 SV=3	TCP1	0.0268721	-0.016
DCN1-like protein (Fragment) OS=Mus musculus OX=10090 GN=Dcun1d1 PE=1 SV=1	DCUN1D1	0.0268721	0.152
Uncharacterized protein C10orf62 homolog OS=Mus musculus OX=10090 PE=2 SV=1		0.0222764	-0.137
NADH dehydrogenase [ubiquinone] 1 beta subcomplex subunit 3 OS=Mus musculus OX=10090 GN=Ndufb3 PE=2 SV=1	NDUFB3	0.0222764	0
Trypsin 10 OS=Mus musculus OX=10090 GN=Try10 PE=1 SV=1	TRY10	0.0222764	0
UMP-CMP kinase OS=Mus musculus OX=10090 GN=Cmpk1 PE=1 SV=1	CMPK1	0.0222764	0.17
10 kDa heat shock protein, mitochondrial OS=Mus musculus OX=10090 GN=Hspe1 PE=1 SV=1	HSPE1	0.0222764	0
Glutathione S-transferase theta-3 OS=Mus musculus OX=10090 GN=Gstt3 PE=1 SV=1	GSTT3	0.0222764	0
L-lactate dehydrogenase OS=Mus musculus OX=10090 GN=Ldhb PE=1 SV=1	LDHB	0.0222764	0
FUN14 domain-containing protein 2 OS=Mus musculus OX=10090 PE=2 SV=1		0.0177288	0.192
Ubiquilin-1 OS=Mus musculus OX=10090 GN=Ubqln1 PE=2 SV=1	UBQLN1	0.0177288	0
Damage-control phosphatase ARMT1 OS=Mus musculus OX=10090 GN=Armt1 PE=1 SV=1	ARMT1	0.0177288	0.125
Serine/threonine-protein phosphatase 2A 65 kDa regulatory subunit A alpha isoform OS=Mus musculus OX=10090 GN=Ppp2r1a PE=1 SV=3	PPP2R1A	0.0177288	-0.103
Transthyretin OS=Mus musculus OX=10090 GN=Ttr PE=1 SV=1	TTR	0.0177288	0
ATP synthase F1 subunit delta OS=Mus musculus OX=10090 GN=Atp5d PE=1 SV=1	ATP5D	0.0177288	0
IQ domain-containing protein F3 OS=Mus musculus OX=10090 GN=Iqcf3 PE=2 SV=1	IQCF3	0.0177288	0.263
N-acetyl-D-glucosamine kinase OS=Mus musculus OX=10090 GN=Nagk PE=1 SV=1	NAGK	0.0177288	0
NPC intracellular cholesterol transporter 2 OS=Mus musculus OX=10090 GN=Npc2 PE=2 SV=1	NPC2	0.0132283	0
Haloacid dehalogenase-like hydrolase domain-containing protein 3 OS=Mus musculus OX=10090 GN=Hdhd3 PE=1 SV=1	HDHD3	0.0132283	0
T-complex protein 1 subunit delta OS=Mus musculus OX=10090 GN=Cct4 PE=1 SV=3	CCT4	0.0132283	0.018
Casein kinase II subunit beta OS=Mus musculus OX=10090 GN=Csnk2b PE=2 SV=1	CSNK2B	0.0132283	0
Proteasome subunit beta type-1 OS=Mus musculus OX=10090 GN=Psmb1 PE=1 SV=1	PSMB1	0.0132283	-0.115
Mitochondrial import inner membrane translocase subunit TIM17 OS=Mus musculus OX=10090 GN=Timm17b PE=2 SV=1	TIMM17B	0.0132283	-0.17
Cytochrome c oxidase subunit 2 OS=Mus musculus musculus OX=39442 GN=COX2 PE=3 SV=1	COX2	0.0132283	0
NIF3-like protein 1 OS=Mus musculus OX=10090 GN=Nif3l1 PE=2 SV=1	NIF3L1	0.0132283	0
Radial spoke head 1 homolog OS=Mus musculus OX=10090 GN=Rsph1 PE=1 SV=1	RSPH1	0.00877392	0
Coiled-coil domain-containing protein 81 OS=Mus musculus OX=10090 GN=Ccdc81 PE=2 SV=1	CCDC81	0.00877392	0.107
Cytochrome c oxidase subunit 1 OS=Mus musculus castaneus OX=10091 GN=COX1 PE=3 SV=1	COX1	0.00877392	0
Transmembrane protease serine 12 OS=Mus musculus OX=10090 GN=Tmprss12 PE=1 SV=1	TMPRSS12	0.00877392	0
Perilipin-3 OS=Mus musculus OX=10090 GN=Plin3 PE=1 SV=1	PLIN3	0.00877392	0
Alpha-mannosidase OS=Mus musculus OX=10090 GN=Man2b1 PE=2 SV=1	MAN2B1	0.00877392	0
NADH-ubiquinone oxidoreductase chain 1 OS=Mus musculus musculus OX=39442 GN=ND1 PE=3 SV=1	ND1	0.00436481	0
Haloacid dehalogenase-like hydrolase domain-containing protein 2 OS=Mus musculus OX=10090 GN=Hdhd2 PE=1 SV=2	HDHD2	0.00436481	0.192
Leucine-rich repeat-containing protein 71 OS=Mus musculus OX=10090 GN=Lrrc71 PE=2 SV=1	LRRC71	0.00436481	0
Kinesin-like protein OS=Mus musculus OX=10090 GN=Kif9 PE=1 SV=1	KIF9	0.00436481	0
ATP synthase subunit e, mitochondrial OS=Mus musculus OX=10090 GN=Atp5me PE=1 SV=2	ATP5ME	0.00436481	0.099
MHC_I-like_Ag-recog domain-containing protein OS=Mus musculus OX=10090 GN=9230019H11Rik PE=2 SV=1	9230019H11RIK	0.00436481	0
Elongin-C OS=Mus musculus OX=10090 GN=Eloc PE=1 SV=1	ELOC	0	0.192
Probable inactive ribonuclease-like protein 13 OS=Mus musculus OX=10090 GN=Rnase13 PE=2 SV=1	RNASE13	0	0
Cation channel sperm-associated targeting subunit tau OS=Mus musculus OX=10090 GN=C2cd6 PE=1 SV=1	C2CD6	0	0
